# Supplementary material for: Microbial-Host Co-metabolites Are Prodromal Markers Predicting Phenotypic Heterogeneity in Behavior, Obesity, and Impaired Glucose Tolerance
Source: Cell Rep. 2017 Jul 5;20(1):136–48. doi: 10.1016/j.celrep.2017.06.039 (PMC5507771; doi:10.1016/j.celrep.2017.06.039)
Supplement: Table S2. Adipose Tissue Transcripts Significantly Correlated with TMAO, Related to Figure 4 [file mmc3.xlsx]

## Sheet: All_TMAO_correlated_genes
ID	Symbol	Name	Correlation	P.value
1441150_x_at	Samsn1	SAM domain, SH3 domain and nuclear localization signals, 1	-0.864706	1.54423e-05
1454624_at	Dennd2a	DENN/MADD domain containing 2A	-0.858824	2.04644e-05
1451722_s_at	Smyd5	SET and MYND domain containing 5	-0.852941	2.67907e-05
1417586_at	Timeless	timeless circadian clock 1	0.852941	2.67907e-05
1431259_at	Zscan29	zinc finger SCAN domains 29	0.838235	5.01034e-05
1457079_at	Zfp934	zinc finger protein 934	-0.838235	5.01034e-05
1456126_at	Malt1	mucosa associated lymphoid tissue lymphoma translocation gene 1	0.832353	6.32812e-05
1425196_a_at	Hint2	histidine triad nucleotide binding protein 2	-0.826471	7.92355e-05
1425073_at	Plekhg6	pleckstrin homology domain containing, family G (with RhoGef domain) member 6	0.826471	7.92355e-05
1435777_at	Itpripl2	inositol 1,4,5-triphosphate receptor interacting protein-like 2	0.820588	9.84127e-05
1429448_s_at	Tet1	tet methylcytosine dioxygenase 1	0.820588	9.84127e-05
1422023_at	Bsn	bassoon	-0.811765	0.000134322
1417577_at	Trpc3	transient receptor potential cation channel, subfamily C, member 3	0.811765	0.000134322
1455466_at	Gpr133	G protein-coupled receptor 133	-0.808824	0.000148476
1428026_at	Tshz2	teashirt zinc finger family member 2	-0.808824	0.000148476
1419554_at	Cd47	CD47 antigen (Rh-related antigen, integrin-associated signal transducer)	-0.805882	0.000163847
1426594_at	Frmd4b	FERM domain containing 4B	-0.805882	0.000163847
1429871_at	Hmmr	hyaluronan mediated motility receptor (RHAMM)	-0.805882	0.000163847
1455898_x_at	Slc2a3	solute carrier family 2 (facilitated glucose transporter), member 3	-0.805882	0.000163847
1455214_at	Mitf	microphthalmia-associated transcription factor	-0.802941	0.000180517
1433850_at	Ppp4r2	protein phosphatase 4, regulatory subunit 2	-0.8	0.000198571
1435273_at	Wars2	tryptophanyl tRNA synthetase 2 (mitochondrial)	-0.8	0.000198571
1419006_s_at	Peli2	pellino 2	-0.797059	0.000218098
1417559_at	Sfxn1	sideroflexin 1	-0.797059	0.000218098
1449592_at	Tcf15	transcription factor 15	0.797059	0.000218098
1460121_at	9630010G10Rik	RIKEN cDNA 9630010G10 gene	0.794118	0.000239191
1443864_at	Dtl	denticleless homolog (Drosophila)	0.794118	0.000239191
1435991_at	Nr3c2	nuclear receptor subfamily 3, group C, member 2	0.794118	0.000239191
1453599_at	Trim71	tripartite motif-containing 71	-0.794118	0.000239191
1417565_at	Abhd5	abhydrolase domain containing 5	-0.791176	0.000261946
1427899_at	Rnf6	ring finger protein (C3H2C3 type) 6	-0.791176	0.000261946
1459749_s_at	Fat4	FAT tumor suppressor homolog 4 (Drosophila)	0.788235	0.000286466
1417644_at	Sspn	sarcospan	0.788235	0.000286466
1429240_at	Stard4	StAR-related lipid transfer (START) domain containing 4	0.788235	0.000286466
1442289_at	Taf1d	TATA box binding protein (Tbp)-associated factor, RNA polymerase I, D	0.788235	0.000286466
1435155_at	Cgn	cingulin	-0.788235	0.000286466
1415758_at	Fryl	furry homolog-like (Drosophila)	0.785294	0.000312854
1418045_at	Inpp1	inositol polyphosphate-1-phosphatase	0.785294	0.000312854
1449544_a_at	Kcnh2	potassium voltage-gated channel, subfamily H (eag-related), member 2	0.785294	0.000312854
1428833_at	4930406D14Rik	RIKEN cDNA 4930406D14 gene	-0.782353	0.000341221
1443110_at	Gtf2e1	general transcription factor II E, polypeptide 1 (alpha subunit)	-0.782353	0.000341221
1432678_at	Itgav	integrin alpha V	-0.782353	0.000341221
1448353_x_at	Rpn1	ribophorin I	-0.782353	0.000341221
1423369_at	Fmr1	fragile X mental retardation syndrome 1	0.782353	0.000341221
1423797_at	Aacs	acetoacetyl-CoA synthetase	-0.776471	0.000404351
1426705_s_at	Iars	isoleucine-tRNA synthetase	-0.776471	0.000404351
1440652_at	Ankrd44	ankyrin repeat domain 44	0.776471	0.000404351
1444416_at	Cenpa	centromere protein A	0.776471	0.000404351
1434112_at	Lphn2	latrophilin 2	0.776471	0.000404351
1417426_at	Srgn	serglycin	0.776471	0.000404351
1453050_at	Gins3	GINS complex subunit 3 (Psf3 homolog)	0.773529	0.000439356
1460694_s_at	Svil	supervillin	0.773529	0.000439356
1448657_a_at	Dnajb2	DnaJ (Hsp40) homolog, subfamily B, member 2	-0.773529	0.000439356
1449901_a_at	Map3k6	mitogen-activated protein kinase kinase kinase 6	-0.773529	0.000439356
1418350_at	Hbegf	heparin-binding EGF-like growth factor	0.770588	0.000476822
1443921_at	Ranbp3l	RAN binding protein 3-like	0.770588	0.000476822
1432432_a_at	Rab3c	RAB3C, member RAS oncogene family	-0.770588	0.000476822
1418115_s_at	Tor1aip2	torsin A interacting protein 2	-0.770588	0.000476822
1417784_at	Als2	amyotrophic lateral sclerosis 2 (juvenile)	0.767647	0.000516884
1448369_at	Pola2	polymerase (DNA directed), alpha 2	0.767647	0.000516884
1437486_at	Gprc5a	G protein-coupled receptor, family C, group 5, member A	-0.767647	0.000516884
1452671_s_at	Lman1	lectin, mannose-binding, 1	-0.767647	0.000516884
1452798_s_at	Mapk1ip1	mitogen-activated protein kinase 1 interacting protein 1	-0.767647	0.000516884
1450344_a_at	Ptger3	prostaglandin E receptor 3 (subtype EP3)	0.761765	0.000605343
1451355_at	Acer2	alkaline ceramidase 2	-0.761765	0.000605343
1416070_a_at	Ddx18	DEAD (Asp-Glu-Ala-Asp) box polypeptide 18	-0.761765	0.000605343
1423200_at	Ncor1	nuclear receptor co-repressor 1	-0.761765	0.000605343
1448647_at	Man2a1	mannosidase 2, alpha 1	-0.758824	0.00065403
1452342_at	Apbb2	amyloid beta (A4) precursor protein-binding, family B, member 2	0.758824	0.00065403
1415936_at	Bcar3	breast cancer anti-estrogen resistance 3	0.758824	0.00065403
1450984_at	Tjp2	tight junction protein 2	0.758824	0.00065403
1451545_at	Tdrd3	tudor domain containing 3	-0.755882	0.000705891
1436532_at	Dclk3	doublecortin-like kinase 3	0.755882	0.000705891
1452952_at	Fam217b	family with sequence similarity 217, member B	0.755882	0.000705891
1456111_at	Nxpe4	neurexophilin and PC-esterase domain family, member 4	0.755882	0.000705891
1456290_x_at	Ccm2	cerebral cavernous malformation 2	-0.752941	0.000761081
1448302_at	Kctd20	potassium channel tetramerisation domain containing 20	-0.752941	0.000761081
1432447_a_at	Meaf6	MYST/Esa1-associated factor 6	-0.752941	0.000761081
1420706_at	Srcin1	SRC kinase signaling inhibitor 1	-0.752941	0.000761081
1447407_at	Arap3	ArfGAP with RhoGAP domain, ankyrin repeat and PH domain 3	0.752941	0.000761081
1420995_at	Plxna3	plexin A3	0.752941	0.000761081
1416255_at	Gja4	gap junction protein, alpha 4	0.75	0.000819764
1428625_a_at	Rmi1	RMI1, RecQ mediated genome instability 1, homolog (S. cerevisiae)	0.75	0.000819764
1430881_at	7630403G23Rik	RIKEN cDNA 7630403G23 gene	-0.75	0.000819764
1454905_at	Ibtk	inhibitor of Bruton agammaglobulinemia tyrosine kinase	-0.75	0.000819764
1445745_at	Rbm17	RNA binding motif protein 17	-0.75	0.000819764
1448242_at	Sec61a1	Sec61 alpha 1 subunit (S. cerevisiae)	-0.75	0.000819764
1418652_at	Cxcl9	chemokine (C-X-C motif) ligand 9	0.747059	0.000882107
1449403_at	Pde9a	phosphodiesterase 9A	0.747059	0.000882107
1456250_x_at	Tgfbi	transforming growth factor, beta induced	0.747059	0.000882107
1420846_at	Mrps2	mitochondrial ribosomal protein S2	-0.747059	0.000882107
1418091_at	Tfcp2l1	transcription factor CP2-like 1	-0.747059	0.000882107
1435808_at	Iba57	IBA57, iron-sulfur cluster assembly homolog (S. cerevisiae)	-0.744118	0.000948283
1448122_at	Tcp1	t-complex protein 1	-0.744118	0.000948283
1431473_at	5330423I11Rik	RIKEN cDNA 5330423I11 gene	0.744118	0.000948283
1430445_at	Akap13	A kinase (PRKA) anchor protein 13	0.744118	0.000948283
1416357_a_at	Mcam	melanoma cell adhesion molecule	0.744118	0.000948283
1437016_x_at	Rap2c	RAP2C, member of RAS oncogene family	0.744118	0.000948283
1434465_x_at	Vldlr	very low density lipoprotein receptor	0.744118	0.000948283
1420915_at	Stat1	signal transducer and activator of transcription 1	0.741176	0.00101847
1440481_at	Stat1	signal transducer and activator of transcription 1	0.741176	0.00101847
1436671_at	Vsig8	V-set and immunoglobulin domain containing 8	0.741176	0.00101847
1452031_at	Slc1a3	solute carrier family 1 (glial high affinity glutamate transporter), member 3	-0.741176	0.00101847
1439519_at	Slc34a3	solute carrier family 34 (sodium phosphate), member 3	-0.741176	0.00101847
1424785_at	Angptl6	angiopoietin-like 6	-0.738235	0.00109285
1417685_at	Ankfy1	ankyrin repeat and FYVE domain containing 1	-0.738235	0.00109285
1419046_at	Fam203a	family with sequence similarity 203, member A	-0.738235	0.00109285
1421369_a_at	Mab21l1	mab-21-like 1 (C. elegans)	-0.738235	0.00109285
1427047_at	Nup188	nucleoporin 188	-0.738235	0.00109285
1453367_a_at	Abhd12	abhydrolase domain containing 12	0.738235	0.00109285
1426064_at	Cyp3a44	cytochrome P450, family 3, subfamily a, polypeptide 44	0.738235	0.00109285
1443582_at	Gas2l2	growth arrest-specific 2 like 2	0.738235	0.00109285
1460355_at	Bud13	BUD13 homolog (yeast)	-0.735294	0.00117162
1434551_at	Hnrnpul2	heterogeneous nuclear ribonucleoprotein U-like 2	-0.735294	0.00117162
1436763_a_at	Klf9	Kruppel-like factor 9	-0.732353	0.00125496
1430140_at	1700017N19Rik	RIKEN cDNA 1700017N19 gene	0.732353	0.00125496
1446725_at	A130094D17Rik	RIKEN cDNA A130094D17 gene	0.732353	0.00125496
1449481_at	Slc25a13	solute carrier family 25 (mitochondrial carrier, adenine nucleotide translocator), member 13	0.732353	0.00125496
1438435_at	Acer3	alkaline ceramidase 3	0.729412	0.00134308
1424759_at	Arrdc4	arrestin domain containing 4	0.729412	0.00134308
1440361_at	Gm12371	predicted gene 12371	0.729412	0.00134308
1442798_x_at	Hk3	hexokinase 3	0.729412	0.00134308
1426808_at	Lgals3	lectin, galactose binding, soluble 3	0.729412	0.00134308
1434111_at	Lphn2	latrophilin 2	0.729412	0.00134308
1436303_at	Mllt4	myeloid/lymphoid or mixed-lineage leukemia (trithorax homolog, Drosophila); translocated to, 4	0.729412	0.00134308
1428067_at	Rasl12	RAS-like, family 12	0.729412	0.00134308
1418076_at	St14	suppression of tumorigenicity 14 (colon carcinoma)	0.729412	0.00134308
1428706_at	Cenpv	centromere protein V	-0.729412	0.00134308
1454957_at	Nob1	NIN1/RPN12 binding protein 1 homolog (S. cerevisiae)	-0.729412	0.00134308
1427104_at	Zfp612	zinc finger protein 612	-0.729412	0.00134308
1445209_at	AU021745	expressed sequence AU021745	-0.726471	0.00143618
1434602_at	Med13l	mediator complex subunit 13-like	-0.726471	0.00143618
1449028_at	Rhou	ras homolog gene family, member U	-0.726471	0.00143618
1436511_at	Sde2	SDE2 telomere maintenance homolog (S. pombe)	-0.726471	0.00143618
1453004_at	Slc22a23	solute carrier family 22, member 23	-0.726471	0.00143618
1457754_at	4930430F08Rik	RIKEN cDNA 4930430F08 gene	0.726471	0.00143618
1429830_a_at	Cd59a	CD59a antigen	0.726471	0.00143618
1417071_s_at	Cyp4v3	cytochrome P450, family 4, subfamily v, polypeptide 3	0.726471	0.00143618
1419043_a_at	Iigp1	interferon inducible GTPase 1	0.726471	0.00143618
1439078_at	Klhl4	kelch-like 4	0.726471	0.00143618
1423183_at	Lgi1	leucine-rich repeat LGI family, member 1	0.726471	0.00143618
1425133_s_at	Rab3il1	RAB3A interacting protein (rabin3)-like 1	0.726471	0.00143618
1459448_at	Cyb5r2	cytochrome b5 reductase 2	0.723529	0.00153448
1436531_at	Metap2	methionine aminopeptidase 2	0.723529	0.00153448
1460273_a_at	Naip2	NLR family, apoptosis inhibitory protein 2	0.723529	0.00153448
1456081_a_at	Aacs	acetoacetyl-CoA synthetase	-0.723529	0.00153448
1455393_at	Cp	ceruloplasmin	-0.723529	0.00153448
1417563_at	Eif4ebp1	eukaryotic translation initiation factor 4E binding protein 1	-0.723529	0.00153448
1454935_at	Fitm2	fat storage-inducing transmembrane protein 2	-0.723529	0.00153448
1426579_at	Gnl2	guanine nucleotide binding protein-like 2 (nucleolar)	-0.723529	0.00153448
1448343_a_at	Nbr1	neighbor of Brca1 gene 1	-0.723529	0.00153448
1438722_at	Prr24	proline rich 24	-0.723529	0.00153448
1418488_s_at	Ripk4	receptor-interacting serine-threonine kinase 4	-0.723529	0.00153448
1428093_at	Trabd	TraB domain containing	-0.723529	0.00153448
1431429_a_at	Arl4a	ADP-ribosylation factor-like 4A	-0.720588	0.00163819
1424890_at	Bnc1	basonuclin 1	-0.720588	0.00163819
1446359_at	Gnal	guanine nucleotide binding protein, alpha stimulating, olfactory type	-0.720588	0.00163819
1449027_at	Rhou	ras homolog gene family, member U	-0.720588	0.00163819
1451426_at	Dhx58	DEXH (Asp-Glu-X-His) box polypeptide 58	0.720588	0.00163819
1434647_at	Egflam	EGF-like, fibronectin type III and laminin G domains	0.720588	0.00163819
1454080_at	Kbtbd12	kelch repeat and BTB (POZ) domain containing 12	0.720588	0.00163819
1456700_x_at	Marcks	myristoylated alanine rich protein kinase C substrate	0.720588	0.00163819
1452330_a_at	Mxra8	matrix-remodelling associated 8	0.720588	0.00163819
1437463_x_at	Tgfbi	transforming growth factor, beta induced	0.720588	0.00163819
1455050_at	Vstm4	V-set and transmembrane domain containing 4	0.720588	0.00163819
1432616_at	4833422B07Rik	RIKEN cDNA 4833422B07 gene	-0.717647	0.00174754
1456611_at	Fam13a	family with sequence similarity 13, member A	-0.717647	0.00174754
1436310_at	Gemin5	gem (nuclear organelle) associated protein 5	-0.717647	0.00174754
1454092_a_at	Gtf2h3	general transcription factor IIH, polypeptide 3	-0.717647	0.00174754
1421321_a_at	Net1	neuroepithelial cell transforming gene 1	-0.717647	0.00174754
1455534_s_at	Osbpl11	oxysterol binding protein-like 11	-0.717647	0.00174754
1431390_a_at	Polr2m	polymerase (RNA) II (DNA directed) polypeptide M	-0.717647	0.00174754
1425361_at	Zfp397	zinc finger protein 397	-0.717647	0.00174754
1436169_at	C730029A08Rik	RIKEN cDNA C730029A08 gene	0.717647	0.00174754
1417901_a_at	Ica1	islet cell autoantigen 1	0.717647	0.00174754
1452067_at	Naaa	N-acylethanolamine acid amidase	0.717647	0.00174754
1460735_at	Svil	supervillin	0.717647	0.00174754
1424702_a_at	Atg2b	autophagy related 2B	-0.714706	0.00186274
1437103_at	Igf2bp2	insulin-like growth factor 2 mRNA binding protein 2	-0.714706	0.00186274
1457276_at	Sik2	salt inducible kinase 2	-0.714706	0.00186274
1443931_at	Zfp882	zinc finger protein 882	-0.714706	0.00186274
1444176_at	Atp6v0d2	ATPase, H+ transporting, lysosomal V0 subunit D2	0.714706	0.00186274
1420699_at	Clec7a	C-type lectin domain family 7, member a	0.714706	0.00186274
1459211_at	Gli2	GLI-Kruppel family member GLI2	0.714706	0.00186274
1425784_a_at	Olfm1	olfactomedin 1	0.714706	0.00186274
1434600_at	Tjp2	tight junction protein 2	0.714706	0.00186274
1423301_at	Copb1	coatomer protein complex, subunit beta 1	-0.711765	0.00198404
1418444_a_at	Gde1	glycerophosphodiester phosphodiesterase 1	-0.711765	0.00198404
1453255_at	Slc43a1	solute carrier family 43, member 1	-0.711765	0.00198404
1451344_at	Tmem119	transmembrane protein 119	-0.711765	0.00198404
1450388_s_at	Twsg1	twisted gastrulation homolog 1 (Drosophila)	-0.711765	0.00198404
1454881_s_at	Upk3b	uroplakin 3B	-0.711765	0.00198404
1429279_at	Wars2	tryptophanyl tRNA synthetase 2 (mitochondrial)	-0.711765	0.00198404
1447300_at	AW551984	expressed sequence AW551984	0.711765	0.00198404
1427996_at	BC028528	cDNA sequence BC028528	0.711765	0.00198404
1420545_a_at	Chn1	chimerin (chimaerin) 1	0.711765	0.00198404
1452210_at	Dna2	DNA replication helicase 2 homolog (yeast)	0.711765	0.00198404
1423607_at	Lum	lumican	0.711765	0.00198404
1426914_at	Marveld2	MARVEL (membrane-associating) domain containing 2	0.711765	0.00198404
1442786_s_at	Rufy3	RUN and FYVE domain containing 3	0.711765	0.00198404
1449996_a_at	Tpm3	tropomyosin 3, gamma	0.711765	0.00198404
1453175_at	Zbtb25	zinc finger and BTB domain containing 25	0.711765	0.00198404
1436289_x_at	1600014C10Rik	RIKEN cDNA 1600014C10 gene	-0.708824	0.00211168
1424447_at	1700030K09Rik	RIKEN cDNA 1700030K09 gene	-0.708824	0.00211168
1433194_at	4930433M22Rik	RIKEN cDNA 4930433M22 gene	-0.708824	0.00211168
1443944_at	C530005A16Rik	RIKEN cDNA C530005A16 gene	-0.708824	0.00211168
1426521_at	D230025D16Rik	RIKEN cDNA D230025D16 gene	-0.708824	0.00211168
1428071_at	Gucd1	guanylyl cyclase domain containing 1	-0.708824	0.00211168
1434168_at	Peo1	progressive external ophthalmoplegia 1 (human)	-0.708824	0.00211168
1451403_at	Ppp1r37	protein phosphatase 1, regulatory subunit 37	-0.708824	0.00211168
1457440_at	Sstr4	somatostatin receptor 4	-0.708824	0.00211168
1429543_at	6230424C14Rik	RIKEN cDNA 6230424C14 gene	0.708824	0.00211168
1426825_at	Fmnl3	formin-like 3	0.708824	0.00211168
1419315_at	Slamf9	SLAM family member 9	0.708824	0.00211168
1430463_a_at	Sncaip	synuclein, alpha interacting protein (synphilin)	0.708824	0.00211168
1426546_at	Tesk2	testis-specific kinase 2	0.708824	0.00211168
1445412_at	Ccdc73	coiled-coil domain containing 73	-0.705882	0.0022459
1427981_a_at	Csad	cysteine sulfinic acid decarboxylase	-0.705882	0.0022459
1418492_at	Grem2	gremlin 2 homolog, cysteine knot superfamily (Xenopus laevis)	-0.705882	0.0022459
1419438_at	Sim2	single-minded homolog 2 (Drosophila)	-0.705882	0.0022459
1430352_at	Adamts9	a disintegrin-like and metallopeptidase (reprolysin type) with thrombospondin type 1 motif, 9	0.705882	0.0022459
1437687_x_at	Fkbp9	FK506 binding protein 9	0.705882	0.0022459
1448530_at	Gmpr	guanosine monophosphate reductase	0.705882	0.0022459
1437069_at	Osbpl8	oxysterol binding protein-like 8	0.705882	0.0022459
1427052_at	Acacb	acetyl-Coenzyme A carboxylase beta	-0.702941	0.00238695
1430408_at	Cacna1a	calcium channel, voltage-dependent, P/Q type, alpha 1A subunit	-0.702941	0.00238695
1433500_at	Dennd2a	DENN/MADD domain containing 2A	-0.702941	0.00238695
1416894_at	Hspbp1	HSPA (heat shock 70kDa) binding protein, cytoplasmic cochaperone 1	-0.702941	0.00238695
1428914_at	Sh3pxd2a	SH3 and PX domains 2A	-0.702941	0.00238695
1452613_at	Uqcrq	ubiquinol-cytochrome c reductase, complex III subunit VII	-0.702941	0.00238695
1450932_s_at	Dock9	dedicator of cytokinesis 9	0.702941	0.00238695
1440571_at	Eif4g3	eukaryotic translation initiation factor 4 gamma, 3	0.702941	0.00238695
1453273_at	Kcnv1	potassium channel, subfamily V, member 1	0.702941	0.00238695
1426169_a_at	Lat2	linker for activation of T cells family, member 2	0.702941	0.00238695
1435326_at	Lpgat1	lysophosphatidylglycerol acyltransferase 1	0.702941	0.00238695
1415973_at	Marcks	myristoylated alanine rich protein kinase C substrate	0.702941	0.00238695
1456482_at	Pik3r3	phosphatidylinositol 3 kinase, regulatory subunit, polypeptide 3 (p55)	0.702941	0.00238695
1439155_at	Mettl1	methyltransferase like 1	-0.7	0.00253509
1424001_at	Mki67ip	Mki67 (FHA domain) interacting nucleolar phosphoprotein	-0.7	0.00253509
1455228_at	Whsc1	Wolf-Hirschhorn syndrome candidate 1 (human)	-0.7	0.00253509
1432787_at	6720420G18Rik	RIKEN cDNA 6720420G18 gene	0.7	0.00253509
1459692_at	AI661323	expressed sequence AI661323	0.7	0.00253509
1452539_a_at	Cd247	CD247 antigen	0.7	0.00253509
1435327_at	Lpgat1	lysophosphatidylglycerol acyltransferase 1	0.7	0.00253509
1455796_x_at	Olfm1	olfactomedin 1	0.7	0.00253509
1454843_at	Prps2	phosphoribosyl pyrophosphate synthetase 2	0.7	0.00253509
1425166_at	Rbl1	retinoblastoma-like 1 (p107)	0.7	0.00253509
1442406_at	9230104K21Rik	RIKEN cDNA 9230104K21 gene	-0.697059	0.00269059
1444677_at	C77673	expressed sequence C77673	-0.697059	0.00269059
1416037_a_at	Cct2	chaperonin containing Tcp1, subunit 2 (beta)	-0.697059	0.00269059
1459987_s_at	Cct3	chaperonin containing Tcp1, subunit 3 (gamma)	-0.697059	0.00269059
1415785_a_at	Cct8	chaperonin containing Tcp1, subunit 8 (theta)	-0.697059	0.00269059
1417161_at	Cdk2ap2	CDK2-associated protein 2	-0.697059	0.00269059
1437339_s_at	Pcsk5	proprotein convertase subtilisin/kexin type 5	-0.697059	0.00269059
1422893_at	Sfmbt1	Scm-like with four mbt domains 1	-0.697059	0.00269059
1460323_at	Tars	threonyl-tRNA synthetase	-0.697059	0.00269059
1455640_a_at	Txn2	thioredoxin 2	-0.697059	0.00269059
1424548_at	Zgpat	zinc finger, CCCH-type with G patch domain	-0.697059	0.00269059
1433126_at	5330422M15Rik	RIKEN cDNA 5330422M15 gene	0.697059	0.00269059
1450227_at	Ankrd6	ankyrin repeat domain 6	0.697059	0.00269059
1433743_at	Dach1	dachshund 1 (Drosophila)	0.697059	0.00269059
1449848_at	Gna14	guanine nucleotide binding protein, alpha 14	0.697059	0.00269059
1436970_a_at	Pdgfrb	platelet derived growth factor receptor, beta polypeptide	0.697059	0.00269059
1421023_at	Pik3c2a	phosphatidylinositol 3-kinase, C2 domain containing, alpha polypeptide	0.697059	0.00269059
1434966_at	Sfswap	splicing factor, suppressor of white-apricot homolog (Drosophila)	0.697059	0.00269059
1449126_at	Zfp90	zinc finger protein 90	0.697059	0.00269059
1430499_at	1700058M13Rik	RIKEN cDNA 1700058M13 gene	-0.694118	0.00285371
1443432_at	AU022680	expressed sequence AU022680	-0.694118	0.00285371
1457475_at	C80993	expressed sequence C80993	-0.694118	0.00285371
1416125_at	Fkbp5	FK506 binding protein 5	-0.694118	0.00285371
1442068_at	Gm20081	predicted gene, 20081	-0.694118	0.00285371
1422736_at	Ranbp9	RAN binding protein 9	-0.694118	0.00285371
1428636_at	Steap2	six transmembrane epithelial antigen of prostate 2	-0.694118	0.00285371
1451478_at	Angptl7	angiopoietin-like 7	0.694118	0.00285371
1441462_at	Dock4	dedicator of cytokinesis 4	0.694118	0.00285371
1435176_a_at	Id2	inhibitor of DNA binding 2	0.694118	0.00285371
1419494_a_at	Tpd52	tumor protein D52	0.694118	0.00285371
1438817_at	Dna2	DNA replication helicase 2 homolog (yeast)	0.691176	0.00302472
1434380_at	Gbp7	guanylate binding protein 7	0.691176	0.00302472
1460290_at	Lpin2	lipin 2	0.691176	0.00302472
1458440_at	Specc1	sperm antigen with calponin homology and coiled-coil domains 1	0.691176	0.00302472
1448548_at	Tulp4	tubby like protein 4	0.691176	0.00302472
1451924_a_at	Edn1	endothelin 1	-0.691176	0.00302472
1432914_at	Lrrc52	leucine rich repeat containing 52	-0.691176	0.00302472
1425894_at	Mrgprf	MAS-related GPR, member F	-0.691176	0.00302472
1434775_at	Pard3	par-3 (partitioning defective 3) homolog (C. elegans)	-0.691176	0.00302472
1453055_at	Sema6d	sema domain, transmembrane domain (TM), and cytoplasmic domain, (semaphorin) 6D	-0.691176	0.00302472
1416451_s_at	Taf8	TAF8 RNA polymerase II, TATA box binding protein (TBP)-associated factorq	-0.691176	0.00302472
1437281_x_at	Xab2	XPA binding protein 2	-0.691176	0.00302472
1432149_at	Dph1	DPH1 homolog (S. cerevisiae)	-0.688235	0.00320391
1417843_s_at	Eps8l2	EPS8-like 2	-0.688235	0.00320391
1426279_at	Fam133b	family with sequence similarity 133, member B	-0.688235	0.00320391
1439905_at	Lhx4	LIM homeobox protein 4	-0.688235	0.00320391
1426516_a_at	Lpin1	lipin 1	-0.688235	0.00320391
1434805_at	Mllt1	myeloid/lymphoid or mixed-lineage leukemia (trithorax homolog, Drosophila); translocated to, 1	-0.688235	0.00320391
1422779_at	Smpd3	sphingomyelin phosphodiesterase 3, neutral	-0.688235	0.00320391
1430016_at	4930584F24Rik	RIKEN cDNA 4930584F24 gene	0.688235	0.00320391
1451553_at	Art5	ADP-ribosyltransferase 5	0.688235	0.00320391
1447277_s_at	Pcyox1	prenylcysteine oxidase 1	0.688235	0.00320391
1417961_a_at	Trim30a	tripartite motif-containing 30A	0.688235	0.00320391
1436254_at	Ube2f	ubiquitin-conjugating enzyme E2F (putative)	0.688235	0.00320391
1419076_a_at	Brca2	breast cancer 2	0.685294	0.00339156
1418712_at	Cdc42ep5	CDC42 effector protein (Rho GTPase binding) 5	0.685294	0.00339156
1421075_s_at	Cyp7b1	cytochrome P450, family 7, subfamily b, polypeptide 1	0.685294	0.00339156
1441058_at	Itpkb	inositol 1,4,5-trisphosphate 3-kinase B	0.685294	0.00339156
1444763_at	Ptprk	protein tyrosine phosphatase, receptor type, K	0.685294	0.00339156
1435361_at	Sema3g	sema domain, immunoglobulin domain (Ig), short basic domain, secreted, (semaphorin) 3G	0.685294	0.00339156
1431300_at	Sgip1	SH3-domain GRB2-like (endophilin) interacting protein 1	0.685294	0.00339156
1425780_a_at	Tmem167	transmembrane protein 167	0.685294	0.00339156
1457102_at	A030001D16Rik	RIKEN cDNA A030001D16 gene	-0.685294	0.00339156
1456948_at	Ap4e1	adaptor-related protein complex AP-4, epsilon 1	-0.685294	0.00339156
1428702_at	Ddx28	DEAD (Asp-Glu-Ala-Asp) box polypeptide 28	-0.685294	0.00339156
1419122_at	Mettl1	methyltransferase like 1	-0.685294	0.00339156
1434777_at	Mycl1	v-myc myelocytomatosis viral oncogene homolog 1, lung carcinoma derived (avian)	-0.685294	0.00339156
1425057_at	Pbld1	phenazine biosynthesis-like protein domain containing 1	-0.685294	0.00339156
1448825_at	Pdk2	pyruvate dehydrogenase kinase, isoenzyme 2	-0.685294	0.00339156
1418040_at	Tmem186	transmembrane protein 186	-0.685294	0.00339156
1426175_a_at	Tpsab1	tryptase alpha/beta 1	-0.685294	0.00339156
1457906_at	Tti2	TELO2 interacting protein 2	-0.685294	0.00339156
1428791_at	Ube2h	ubiquitin-conjugating enzyme E2H	-0.685294	0.00339156
1460033_at	A330023F24Rik	RIKEN cDNA A330023F24 gene	-0.682353	0.00358797
1418321_at	Eci1	enoyl-Coenzyme A delta isomerase 1	-0.682353	0.00358797
1418753_at	Gfpt2	glutamine fructose-6-phosphate transaminase 2	-0.682353	0.00358797
1451361_a_at	Pnpla7	patatin-like phospholipase domain containing 7	-0.682353	0.00358797
1421499_a_at	Ptpn14	protein tyrosine phosphatase, non-receptor type 14	-0.682353	0.00358797
1452653_at	Slc25a22	solute carrier family 25 (mitochondrial carrier, glutamate), member 22	-0.682353	0.00358797
1443824_s_at	Car7	carbonic anhydrase 7	0.682353	0.00358797
1433969_at	Cdkl4	cyclin-dependent kinase-like 4	0.682353	0.00358797
1427891_at	Gimap6	GTPase, IMAP family member 6	0.682353	0.00358797
1447933_at	Kif26a	kinesin family member 26A	0.682353	0.00358797
1448536_at	Lsm3	LSM3 homolog, U6 small nuclear RNA associated (S. cerevisiae)	0.682353	0.00358797
1437261_at	Mblac2	metallo-beta-lactamase domain containing 2	0.682353	0.00358797
1423101_at	Paqr4	progestin and adipoQ receptor family member IV	0.682353	0.00358797
1442363_at	Soga2	SOGA family member 2	0.682353	0.00358797
1455302_at	Vps29	vacuolar protein sorting 29 (S. pombe)	0.682353	0.00358797
1441950_s_at	2010109A12Rik	RIKEN cDNA 2010109A12 gene	-0.679412	0.00379343
1430051_at	4930486L24Rik	RIKEN cDNA 4930486L24 gene	-0.679412	0.00379343
1433048_at	4933428L01Rik	RIKEN cDNA 4933428L01 gene	-0.679412	0.00379343
1418279_a_at	Akap1	A kinase (PRKA) anchor protein 1	-0.679412	0.00379343
1447811_s_at	Amigo1	adhesion molecule with Ig like domain 1	-0.679412	0.00379343
1455247_at	Amotl1	angiomotin-like 1	-0.679412	0.00379343
1460238_at	Msln	mesothelin	-0.679412	0.00379343
1423044_at	Prosc	proline synthetase co-transcribed	-0.679412	0.00379343
1452396_at	Scaf4	SR-related CTD-associated factor 4	-0.679412	0.00379343
1419437_at	Sim2	single-minded homolog 2 (Drosophila)	-0.679412	0.00379343
1416308_at	Ugdh	UDP-glucose dehydrogenase	-0.679412	0.00379343
1423722_at	Vmp1	vacuole membrane protein 1	-0.679412	0.00379343
1436339_at	1810058I24Rik	RIKEN cDNA 1810058I24 gene	0.679412	0.00379343
1432788_at	6720420G18Rik	RIKEN cDNA 6720420G18 gene	0.679412	0.00379343
1421186_at	Ccr2	chemokine (C-C motif) receptor 2	0.679412	0.00379343
1452169_a_at	Dgkz	diacylglycerol kinase zeta	0.679412	0.00379343
1440888_at	Oxtr	oxytocin receptor	0.679412	0.00379343
1452056_s_at	Ppp3ca	protein phosphatase 3, catalytic subunit, alpha isoform	0.679412	0.00379343
1428391_at	Rab3il1	RAB3A interacting protein (rabin3)-like 1	0.679412	0.00379343
1434327_at	2610020H08Rik	RIKEN cDNA 2610020H08 gene	-0.676471	0.00400825
1431600_at	4930564C03Rik	RIKEN cDNA 4930564C03 gene	-0.676471	0.00400825
1423512_at	AW209491	expressed sequence AW209491	-0.676471	0.00400825
1425228_a_at	Dguok	deoxyguanosine kinase	-0.676471	0.00400825
1455629_at	Drd1a	dopamine receptor D1A	-0.676471	0.00400825
1449046_a_at	Josd2	Josephin domain containing 2	-0.676471	0.00400825
1453128_at	Lyve1	lymphatic vessel endothelial hyaluronan receptor 1	-0.676471	0.00400825
1428290_at	Mipep	mitochondrial intermediate peptidase	-0.676471	0.00400825
1424734_at	Rasgrf1	RAS protein-specific guanine nucleotide-releasing factor 1	-0.676471	0.00400825
1424034_at	Rora	RAR-related orphan receptor alpha	-0.676471	0.00400825
1438665_at	Smpd3	sphingomyelin phosphodiesterase 3, neutral	-0.676471	0.00400825
1424368_s_at	Ubqln1	ubiquilin 1	-0.676471	0.00400825
1415682_at	Xpo7	exportin 7	-0.676471	0.00400825
1434451_at	Atxn1	ataxin 1	0.676471	0.00400825
1422013_at	Clec4a2	C-type lectin domain family 4, member a2	0.676471	0.00400825
1448591_at	Ctss	cathepsin S	0.676471	0.00400825
1460324_at	Dnmt3a	DNA methyltransferase 3A	0.676471	0.00400825
1432166_at	E130018N17Rik	RIKEN cDNA E130018N17 gene	0.676471	0.00400825
1453070_at	Pcdh17	protocadherin 17	0.676471	0.00400825
1418746_at	Pnkd	paroxysmal nonkinesiogenic dyskinesia	0.676471	0.00400825
1418539_a_at	Ptpre	protein tyrosine phosphatase, receptor type, E	0.676471	0.00400825
1436075_at	Sfrp5	secreted frizzled-related sequence protein 5	0.676471	0.00400825
1456241_a_at	Slc38a10	solute carrier family 38, member 10	0.676471	0.00400825
1433905_at	Akap7	A kinase (PRKA) anchor protein 7	0.673529	0.00423274
1437321_at	Atp1a4	ATPase, Na+/K+ transporting, alpha 4 polypeptide	0.673529	0.00423274
1420871_at	Gucy1b3	guanylate cyclase 1, soluble, beta 3	0.673529	0.00423274
1417916_a_at	Timm10b	translocase of inner mitochondrial membrane 10B	0.673529	0.00423274
1439073_at	Zfp160	zinc finger protein 160	0.673529	0.00423274
1419564_at	Zfp467	zinc finger protein 467	0.673529	0.00423274
1420640_at	Jmy	junction-mediating and regulatory protein	-0.673529	0.00423274
1417205_at	Kdelr2	KDEL (Lys-Asp-Glu-Leu) endoplasmic reticulum protein retention receptor 2	-0.673529	0.00423274
1432358_at	Muc16	mucin 16	-0.673529	0.00423274
1451624_a_at	Phospho2	phosphatase, orphan 2	-0.673529	0.00423274
1450718_at	Sh2b2	SH2B adaptor protein 2	-0.673529	0.00423274
1423980_at	Slc25a29	solute carrier family 25 (mitochondrial carrier, palmitoylcarnitine transporter), member 29	-0.673529	0.00423274
1419985_s_at	Ccdc69	coiled-coil domain containing 69	-0.670588	0.00446721
1444661_at	Gpr26	G protein-coupled receptor 26	-0.670588	0.00446721
1452411_at	Lrrc1	leucine rich repeat containing 1	-0.670588	0.00446721
1428228_at	Pgm3	phosphoglucomutase 3	-0.670588	0.00446721
1428591_at	Pnpla2	patatin-like phospholipase domain containing 2	-0.670588	0.00446721
1416998_at	Rrs1	RRS1 ribosome biogenesis regulator homolog (S. cerevisiae)	-0.670588	0.00446721
1420641_a_at	Sqrdl	sulfide quinone reductase-like (yeast)	-0.670588	0.00446721
1428731_at	Usp54	ubiquitin specific peptidase 54	-0.670588	0.00446721
1448704_s_at	Vimp	VCP-interacting membrane protein	-0.670588	0.00446721
1416083_at	Zfand5	zinc finger, AN1-type domain 5	-0.670588	0.00446721
1448557_at	Fam13c	family with sequence similarity 13, member C	0.670588	0.00446721
1418392_a_at	Gbp3	guanylate binding protein 3	0.670588	0.00446721
1418219_at	Il15	interleukin 15	0.670588	0.00446721
1456768_a_at	Mmrn2	multimerin 2	0.670588	0.00446721
1423010_at	Sacs	sacsin	0.670588	0.00446721
1452492_a_at	Slc37a2	solute carrier family 37 (glycerol-3-phosphate transporter), member 2	0.670588	0.00446721
1455940_x_at	Wdr6	WD repeat domain 6	0.670588	0.00446721
1455591_at	Zfp618	zinc finger protein 618	0.670588	0.00446721
1446074_at	Marc1	mitochondrial amidoxime reducing component 1	0.667647	0.00471198
1421344_a_at	Ajuba	ajuba LIM protein	0.667647	0.00471198
1435343_at	Dock10	dedicator of cytokinesis 10	0.667647	0.00471198
1457248_x_at	Hsd17b7	hydroxysteroid (17-beta) dehydrogenase 7	0.667647	0.00471198
1455258_at	Kcnc2	potassium voltage gated channel, Shaw-related subfamily, member 2	0.667647	0.00471198
1455614_at	Tomm40l	translocase of outer mitochondrial membrane 40 homolog-like (yeast)	0.667647	0.00471198
1417900_a_at	Vldlr	very low density lipoprotein receptor	0.667647	0.00471198
1419220_at	Xirp1	xin actin-binding repeat containing 1	0.667647	0.00471198
1421094_at	Zbtb33	zinc finger and BTB domain containing 33	0.667647	0.00471198
1447063_at	1700017B05Rik	RIKEN cDNA 1700017B05 gene	-0.667647	0.00471198
1429766_at	2810013P06Rik	RIKEN cDNA 2810013P06 gene	-0.667647	0.00471198
1450504_a_at	Agpat3	1-acylglycerol-3-phosphate O-acyltransferase 3	-0.667647	0.00471198
1424203_at	Ncln	nicalin homolog (zebrafish)	-0.667647	0.00471198
1456392_at	Negr1	neuronal growth regulator 1	-0.667647	0.00471198
1451406_a_at	Pcsk5	proprotein convertase subtilisin/kexin type 5	-0.667647	0.00471198
1437052_s_at	Slc2a3	solute carrier family 2 (facilitated glucose transporter), member 3	-0.667647	0.00471198
1417032_at	Ube2g2	ubiquitin-conjugating enzyme E2G 2	-0.667647	0.00471198
1444204_at	Hoxb2	homeobox B2	0.664706	0.00496739
1448436_a_at	Irf1	interferon regulatory factor 1	0.664706	0.00496739
1451261_s_at	Stap2	signal transducing adaptor family member 2	0.664706	0.00496739
1420484_a_at	Vtn	vitronectin	0.664706	0.00496739
1453323_at	2900079G21Rik	RIKEN cDNA 2900079G21 gene	-0.664706	0.00496739
1451202_at	C330007P06Rik	RIKEN cDNA C330007P06 gene	-0.664706	0.00496739
1415867_at	Cct4	chaperonin containing Tcp1, subunit 4 (delta)	-0.664706	0.00496739
1429737_a_at	Crls1	cardiolipin synthase 1	-0.664706	0.00496739
1423952_a_at	Krt7	keratin 7	-0.664706	0.00496739
1447683_x_at	Mettl1	methyltransferase like 1	-0.664706	0.00496739
1449964_a_at	Mlycd	malonyl-CoA decarboxylase	-0.664706	0.00496739
1455552_at	Snapc4	small nuclear RNA activating complex, polypeptide 4	-0.664706	0.00496739
1425559_a_at	Acsm3	acyl-CoA synthetase medium-chain family member 3	-0.661765	0.00523375
1435432_at	Agap1	ArfGAP with GTPase domain, ankyrin repeat and PH domain 1	-0.661765	0.00523375
1448178_a_at	Cct3	chaperonin containing Tcp1, subunit 3 (gamma)	-0.661765	0.00523375
1429061_at	Coa6	cytochrome c oxidase assembly factor 6	-0.661765	0.00523375
1455856_at	Gm1965	predicted gene 1965	-0.661765	0.00523375
1427032_at	Herc4	hect domain and RLD 4	-0.661765	0.00523375
1455182_at	Kif1b	kinesin family member 1B	-0.661765	0.00523375
1428289_at	Klf9	Kruppel-like factor 9	-0.661765	0.00523375
1422737_at	Ncoa3	nuclear receptor coactivator 3	-0.661765	0.00523375
1433580_at	Nup54	nucleoporin 54	-0.661765	0.00523375
1435883_at	Tango6	transport and golgi organization 6	-0.661765	0.00523375
1437506_at	Adamts6	a disintegrin-like and metallopeptidase (reprolysin type) with thrombospondin type 1 motif, 6	0.661765	0.00523375
1451777_at	Ddx60	DEAD (Asp-Glu-Ala-Asp) box polypeptide 60	0.661765	0.00523375
1429286_at	Gkn3	gastrokine 3	0.661765	0.00523375
1447735_x_at	Rbfox1	RNA binding protein, fox-1 homolog (C. elegans) 1	0.661765	0.00523375
1447624_s_at	Stox2	storkhead box 2	0.661765	0.00523375
1448313_at	Tpp1	tripeptidyl peptidase I	0.661765	0.00523375
1417566_at	Abhd5	abhydrolase domain containing 5	-0.658824	0.00551142
1424729_at	Adig	adipogenin	-0.658824	0.00551142
1438153_x_at	Coq10a	coenzyme Q10 homolog A (yeast)	-0.658824	0.00551142
1416364_at	Hsp90ab1	heat shock protein 90 alpha (cytosolic), class B member 1	-0.658824	0.00551142
1419815_at	Mettl17	methyltransferase like 17	-0.658824	0.00551142
1429619_a_at	Mgme1	mitochondrial genome maintainance exonuclease 1	-0.658824	0.00551142
1424290_at	Osgin2	oxidative stress induced growth inhibitor family member 2	-0.658824	0.00551142
1450655_at	Pten	phosphatase and tensin homolog	-0.658824	0.00551142
1427425_at	Slc25a51	solute carrier family 25, member 51	-0.658824	0.00551142
1452859_at	Swt1	SWT1 RNA endoribonuclease homolog (S. cerevisiae)	-0.658824	0.00551142
1437424_at	Syde2	synapse defective 1, Rho GTPase, homolog 2 (C. elegans)	-0.658824	0.00551142
1436556_at	Tmem139	transmembrane protein 139	-0.658824	0.00551142
1435953_at	Btaf1	BTAF1 RNA polymerase II, B-TFIID transcription factor-associated, (Mot1 homolog, S. cerevisiae)	0.658824	0.00551142
1422875_at	Cd84	CD84 antigen	0.658824	0.00551142
1418066_at	Cfl2	cofilin 2, muscle	0.658824	0.00551142
1430447_a_at	Lair1	leukocyte-associated Ig-like receptor 1	0.658824	0.00551142
1434895_s_at	Ppp1r13b	protein phosphatase 1, regulatory (inhibitor) subunit 13B	0.658824	0.00551142
1455405_at	Pstpip2	proline-serine-threonine phosphatase-interacting protein 2	0.658824	0.00551142
1453472_a_at	Slamf7	SLAM family member 7	0.658824	0.00551142
1436217_at	Zfp148	zinc finger protein 148	0.658824	0.00551142
1449510_at	Zfp467	zinc finger protein 467	0.658824	0.00551142
1448788_at	Cd200	CD200 antigen	0.655882	0.00580074
1433702_at	Ermp1	endoplasmic reticulum metallopeptidase 1	0.655882	0.00580074
1423348_at	Fzd8	frizzled homolog 8 (Drosophila)	0.655882	0.00580074
1444181_at	Gimap5	GTPase, IMAP family member 5	0.655882	0.00580074
1457291_at	Gm19835	predicted gene, 19835	0.655882	0.00580074
1435945_a_at	Kcnn4	potassium intermediate/small conductance calcium-activated channel, subfamily N, member 4	0.655882	0.00580074
1424234_s_at	Meox2	mesenchyme homeobox 2	0.655882	0.00580074
1416187_s_at	Pnrc2	proline-rich nuclear receptor coactivator 2	0.655882	0.00580074
1437033_a_at	Skp2	S-phase kinase-associated protein 2 (p45)	0.655882	0.00580074
1423809_at	Tcf19	transcription factor 19	0.655882	0.00580074
1452961_at	Tril	TLR4 interactor with leucine-rich repeats	0.655882	0.00580074
1440176_x_at	1700003F12Rik	RIKEN cDNA 1700003F12 gene	-0.655882	0.00580074
1435536_at	Ddi2	DNA-damage inducible protein 2	-0.655882	0.00580074
1422928_at	Elane	elastase, neutrophil expressed	-0.655882	0.00580074
1415774_at	Elp2	elongator acetyltransferase complex subunit 2	-0.655882	0.00580074
1448231_at	Fkbp5	FK506 binding protein 5	-0.655882	0.00580074
1439764_s_at	Igf2bp2	insulin-like growth factor 2 mRNA binding protein 2	-0.655882	0.00580074
1447987_at	Letm2	leucine zipper-EF-hand containing transmembrane protein 2	-0.655882	0.00580074
1427158_at	Mrps30	mitochondrial ribosomal protein S30	-0.655882	0.00580074
1438717_a_at	Osbpl6	oxysterol binding protein-like 6	-0.655882	0.00580074
1417273_at	Pdk4	pyruvate dehydrogenase kinase, isoenzyme 4	-0.655882	0.00580074
1421259_at	Pklr	pyruvate kinase liver and red blood cell	-0.655882	0.00580074
1419278_at	Usp48	ubiquitin specific peptidase 48	-0.655882	0.00580074
1455457_at	Cyp2c54	cytochrome P450, family 2, subfamily c, polypeptide 54	0.652941	0.00610205
1434271_at	Gba2	glucosidase beta 2	0.652941	0.00610205
1440391_at	Gcn1l1	GCN1 general control of amino-acid synthesis 1-like 1 (yeast)	0.652941	0.00610205
1421599_at	Hs6st3	heparan sulfate 6-O-sulfotransferase 3	0.652941	0.00610205
1435204_at	Prmt8	protein arginine N-methyltransferase 8	0.652941	0.00610205
1438658_a_at	S1pr3	sphingosine-1-phosphate receptor 3	0.652941	0.00610205
1428912_at	Ttll4	tubulin tyrosine ligase-like family, member 4	0.652941	0.00610205
1428843_at	March5	membrane-associated ring finger (C3HC4) 5	-0.652941	0.00610205
1429900_at	5330406M23Rik	RIKEN cDNA 5330406M23 gene	-0.652941	0.00610205
1430668_a_at	Ankra2	ankyrin repeat, family A (RFXANK-like), 2	-0.652941	0.00610205
1429815_at	Armc3	armadillo repeat containing 3	-0.652941	0.00610205
1421307_at	Car13	carbonic anhydrase 13	-0.652941	0.00610205
1430272_at	Gtpbp5	GTP binding protein 5	-0.652941	0.00610205
1455325_at	Miat	myocardial infarction associated transcript (non-protein coding)	-0.652941	0.00610205
1418151_at	Mtmr4	myotubularin related protein 4	-0.652941	0.00610205
1428776_at	Slc10a6	solute carrier family 10 (sodium/bile acid cotransporter family), member 6	-0.652941	0.00610205
1417150_at	Slc6a4	solute carrier family 6 (neurotransmitter transporter, serotonin), member 4	-0.652941	0.00610205
1436886_x_at	Xab2	XPA binding protein 2	-0.652941	0.00610205
1429073_at	2210015D19Rik	RIKEN cDNA 2210015D19 gene	-0.65	0.00641571
1430214_a_at	2610020H08Rik	RIKEN cDNA 2610020H08 gene	-0.65	0.00641571
1432510_at	4930512M02Rik	RIKEN cDNA 4930512M02 gene	-0.65	0.00641571
1452451_at	Bean1	brain expressed, associated with Nedd4, 1	-0.65	0.00641571
1416051_at	C2	complement component 2 (within H-2S)	-0.65	0.00641571
1456477_at	Ccnt1	cyclin T1	-0.65	0.00641571
1425137_a_at	H2-Q10	histocompatibility 2, Q region locus 10	-0.65	0.00641571
1421173_at	Irf4	interferon regulatory factor 4	-0.65	0.00641571
1451897_a_at	Nbr1	neighbor of Brca1 gene 1	-0.65	0.00641571
1452284_at	Ptprz1	protein tyrosine phosphatase, receptor type Z, polypeptide 1	-0.65	0.00641571
1416832_at	Slc39a8	solute carrier family 39 (metal ion transporter), member 8	-0.65	0.00641571
1448924_at	Tmem186	transmembrane protein 186	-0.65	0.00641571
1434237_at	Upk3b	uroplakin 3B	-0.65	0.00641571
1424892_at	Zkscan5	zinc finger with KRAB and SCAN domains 5	-0.65	0.00641571
1426315_a_at	6330416G13Rik	RIKEN cDNA 6330416G13 gene	0.65	0.00641571
1428018_a_at	AF251705	cDNA sequence AF251705	0.65	0.00641571
1418204_s_at	Aif1	allograft inflammatory factor 1	0.65	0.00641571
1424143_a_at	Cdt1	chromatin licensing and DNA replication factor 1	0.65	0.00641571
1417070_at	Cyp4v3	cytochrome P450, family 4, subfamily v, polypeptide 3	0.65	0.00641571
1451112_s_at	Dap	death-associated protein	0.65	0.00641571
1424569_at	Ddx46	DEAD (Asp-Glu-Ala-Asp) box polypeptide 46	0.65	0.00641571
1460223_a_at	Epb4.9	erythrocyte protein band 4.9	0.65	0.00641571
1430238_at	Got1l1	glutamic-oxaloacetic transaminase 1-like 1	0.65	0.00641571
1420872_at	Gucy1b3	guanylate cyclase 1, soluble, beta 3	0.65	0.00641571
1424542_at	S100a4	S100 calcium binding protein A4	0.65	0.00641571
1416871_at	Adam8	a disintegrin and metallopeptidase domain 8	0.647059	0.00674208
1434662_at	Atg4a	autophagy related 4A, cysteine peptidase	0.647059	0.00674208
1418378_at	Bpifb2	BPI fold containing family B, member 2	0.647059	0.00674208
1418584_at	Ccnh	cyclin H	0.647059	0.00674208
1451310_a_at	Ctsl	cathepsin L	0.647059	0.00674208
1449025_at	Ifit3	interferon-induced protein with tetratricopeptide repeats 3	0.647059	0.00674208
1421821_at	Ldlr	low density lipoprotein receptor	0.647059	0.00674208
1422582_at	Lep	leptin	0.647059	0.00674208
1447618_at	B630019K06Rik	novel protein similar to F-box and leucine-rich repeat protein 17 (Fbxl17)	-0.647059	0.00674208
1420497_a_at	Cebpz	CCAAT/enhancer binding protein zeta	-0.647059	0.00674208
1424932_at	Egfr	epidermal growth factor receptor	-0.647059	0.00674208
1435888_at	Egfr	epidermal growth factor receptor	-0.647059	0.00674208
1459430_at	Gpr158	G protein-coupled receptor 158	-0.647059	0.00674208
1416064_a_at	Hspa5	heat shock protein 5	-0.647059	0.00674208
1416898_a_at	Irf3	interferon regulatory factor 3	-0.647059	0.00674208
1424055_at	Ncoa5	nuclear receptor coactivator 5	-0.647059	0.00674208
1438796_at	Nr4a3	nuclear receptor subfamily 4, group A, member 3	-0.647059	0.00674208
1422315_x_at	Phkg1	phosphorylase kinase gamma 1	-0.647059	0.00674208
1424642_at	Thoc1	THO complex 1	-0.647059	0.00674208
1416689_at	Tuft1	tuftelin 1	-0.647059	0.00674208
1431944_at	4930484H19Rik	RIKEN cDNA 4930484H19 gene	-0.644118	0.00708152
1444193_at	Adhfe1	alcohol dehydrogenase, iron containing, 1	-0.644118	0.00708152
1439172_at	Atp13a5	ATPase type 13A5	-0.644118	0.00708152
1422477_at	Cables1	CDK5 and Abl enzyme substrate 1	-0.644118	0.00708152
1428781_at	Dmkn	dermokine	-0.644118	0.00708152
1450550_at	Il5	interleukin 5	-0.644118	0.00708152
1431917_at	Pigq	phosphatidylinositol glycan anchor biosynthesis, class Q	-0.644118	0.00708152
1454722_at	Pten	phosphatase and tensin homolog	-0.644118	0.00708152
1438021_at	Rbm47	RNA binding motif protein 47	-0.644118	0.00708152
1416470_a_at	Rpn1	ribophorin I	-0.644118	0.00708152
1426341_at	Slc1a3	solute carrier family 1 (glial high affinity glutamate transporter), member 3	-0.644118	0.00708152
1454710_at	Spink2	serine peptidase inhibitor, Kazal type 2	-0.644118	0.00708152
1456153_at	Ssh2	slingshot homolog 2 (Drosophila)	-0.644118	0.00708152
1448389_at	Wdr5	WD repeat domain 5	-0.644118	0.00708152
1418443_at	Xpo1	exportin 1, CRM1 homolog (yeast)	-0.644118	0.00708152
1456847_at	Cd160	CD160 antigen	0.644118	0.00708152
1425400_a_at	Cited4	Cbp/p300-interacting transactivator, with Glu/Asp-rich carboxy-terminal domain, 4	0.644118	0.00708152
1455677_s_at	Clcnka	chloride channel Ka	0.644118	0.00708152
1440441_at	Fbxl7	F-box and leucine-rich repeat protein 7	0.644118	0.00708152
1430040_at	Hspa12a	heat shock protein 12A	0.644118	0.00708152
1421876_at	Mapk9	mitogen-activated protein kinase 9	0.644118	0.00708152
1430729_at	Myg1	melanocyte proliferating gene 1	0.644118	0.00708152
1429795_at	1700001L05Rik	RIKEN cDNA 1700001L05 gene	0.641176	0.00743442
1457673_at	2610005L07Rik	cadherin 11 pseudogene	-0.641176	0.00743442
1418818_at	Aqp5	aquaporin 5	-0.641176	0.00743442
1419745_at	Arhgap23	Rho GTPase activating protein 23	0.641176	0.00743442
1437890_at	Btbd17	BTB (POZ) domain containing 17	0.641176	0.00743442
1432261_at	Ces1h	carboxylesterase 1H	-0.641176	0.00743442
1449282_at	Cysltr1	cysteinyl leukotriene receptor 1	0.641176	0.00743442
1426931_s_at	D19Bwg1357e	DNA segment, Chr 19, Brigham & Women's Genetics 1357 expressed	-0.641176	0.00743442
1433490_s_at	Epb4.1l2	erythrocyte protein band 4.1-like 2	0.641176	0.00743442
1460635_at	Fastk	Fas-activated serine/threonine kinase	-0.641176	0.00743442
1422998_a_at	Glrx2	glutaredoxin 2 (thioltransferase)	-0.641176	0.00743442
1455816_a_at	Kctd3	potassium channel tetramerisation domain containing 3	0.641176	0.00743442
1428786_at	Nckap1l	NCK associated protein 1 like	0.641176	0.00743442
1436590_at	Ppp1r3b	protein phosphatase 1, regulatory (inhibitor) subunit 3B	0.641176	0.00743442
1418487_at	Ripk4	receptor-interacting serine-threonine kinase 4	-0.641176	0.00743442
1418131_at	Samhd1	SAM domain and HD domain, 1	0.641176	0.00743442
1416260_a_at	Snx1	sorting nexin 1	-0.641176	0.00743442
1417254_at	Spata5	spermatogenesis associated 5	-0.641176	0.00743442
1416220_at	Spcs1	signal peptidase complex subunit 1 homolog (S. cerevisiae)	0.641176	0.00743442
1453392_at	Ttc39b	tetratricopeptide repeat domain 39B	0.641176	0.00743442
1417186_at	Ube2k	ubiquitin-conjugating enzyme E2K	0.641176	0.00743442
1422394_at	Vmn1r-ps8	vomeronasal 1 receptor, pseudogene 8	-0.641176	0.00743442
1452193_a_at	Wasl	Wiskott-Aldrich syndrome-like (human)	0.641176	0.00743442
1428773_s_at	Bcor	BCL6 interacting corepressor	0.638235	0.00780114
1441182_at	Brwd3	bromodomain and WD repeat domain containing 3	0.638235	0.00780114
1449167_at	Epb4.1l4a	erythrocyte protein band 4.1-like 4a	0.638235	0.00780114
1429630_at	Ezh1	enhancer of zeste homolog 1 (Drosophila)	0.638235	0.00780114
1428540_at	Fam115a	family with sequence similarity 115, member A	0.638235	0.00780114
1455587_at	Fam167b	family with sequence similarity 167, member B	0.638235	0.00780114
1433512_at	Fli1	Friend leukemia integration 1	0.638235	0.00780114
1420534_at	Gucy1a3	guanylate cyclase 1, soluble, alpha 3	0.638235	0.00780114
1416029_at	Klf10	Kruppel-like factor 10	0.638235	0.00780114
1424233_at	Meox2	mesenchyme homeobox 2	0.638235	0.00780114
1419511_at	Msh4	mutS homolog 4 (E. coli)	0.638235	0.00780114
1448829_at	Smc6	structural maintenance of chromosomes 6	0.638235	0.00780114
1426258_at	Sorl1	sortilin-related receptor, LDLR class A repeats-containing	0.638235	0.00780114
1419493_a_at	Tpd52	tumor protein D52	0.638235	0.00780114
1459962_at	4930523C07Rik	RIKEN cDNA 4930523C07 gene	-0.638235	0.00780114
1433628_at	Coq10a	coenzyme Q10 homolog A (yeast)	-0.638235	0.00780114
1452754_at	Creld2	cysteine-rich with EGF-like domains 2	-0.638235	0.00780114
1440464_at	Elavl1	ELAV (embryonic lethal, abnormal vision)-like 1 (Hu antigen R)	-0.638235	0.00780114
1450850_at	Ezr	ezrin	-0.638235	0.00780114
1452171_at	Grwd1	glutamate-rich WD repeat containing 1	-0.638235	0.00780114
1456341_a_at	Klf9	Kruppel-like factor 9	-0.638235	0.00780114
1418288_at	Lpin1	lipin 1	-0.638235	0.00780114
1456631_at	Mroh2a	maestro heat-like repeat family member 2A	-0.638235	0.00780114
1454773_at	Rxra	retinoid X receptor alpha	-0.638235	0.00780114
1444296_a_at	Serpina4-ps1	serine (or cysteine) peptidase inhibitor, clade A, member 4, pseudogene 1	-0.638235	0.00780114
1460410_at	Trmt44	tRNA methyltransferase 44	-0.638235	0.00780114
1454841_at	Urb1	URB1 ribosome biogenesis 1 homolog (S. cerevisiae)	-0.638235	0.00780114
1448376_at	Wrnip1	Werner helicase interacting protein 1	-0.638235	0.00780114
1458695_at	Zbtb10	zinc finger and BTB domain containing 10	-0.638235	0.00780114
1428604_at	2610305D13Rik	RIKEN cDNA 2610305D13 gene	0.635294	0.00818206
1454475_at	4921524M04Rik	RIKEN cDNA 4921524M04 gene	0.635294	0.00818206
1433330_at	4933401J01Rik	RIKEN cDNA 4933401J01 gene	0.635294	0.00818206
1434028_at	Arnt2	aryl hydrocarbon receptor nuclear translocator 2	0.635294	0.00818206
1433908_a_at	Cttn	cortactin	0.635294	0.00818206
1422678_at	Dgat2	diacylglycerol O-acyltransferase 2	0.635294	0.00818206
1425582_a_at	Emcn	endomucin	0.635294	0.00818206
1418498_at	Fgf13	fibroblast growth factor 13	0.635294	0.00818206
1456752_at	Gm19544	predicted gene, 19544	0.635294	0.00818206
1434572_at	Hdac9	histone deacetylase 9	0.635294	0.00818206
1424949_at	Huwe1	HECT, UBA and WWE domain containing 1	0.635294	0.00818206
1451922_at	Lman1l	lectin, mannose-binding 1 like	0.635294	0.00818206
1436818_a_at	Msi2	musashi RNA-binding protein 2	0.635294	0.00818206
1450839_at	Nrep	neuronal regeneration related protein	0.635294	0.00818206
1448527_at	Pdcd10	programmed cell death 10	0.635294	0.00818206
1458218_s_at	Pde7a	phosphodiesterase 7A	0.635294	0.00818206
1435464_at	Smim14	small integral membrane protein 14	0.635294	0.00818206
1436754_at	Tmem179	transmembrane protein 179	0.635294	0.00818206
1454147_at	2810429I04Rik	RIKEN cDNA 2810429I04 gene	-0.635294	0.00818206
1428728_at	Ddx51	DEAD (Asp-Glu-Ala-Asp) box polypeptide 51	-0.635294	0.00818206
1457463_at	Dscaml1	Down syndrome cell adhesion molecule like 1	-0.635294	0.00818206
1424210_at	Erlin1	ER lipid raft associated 1	-0.635294	0.00818206
1455689_at	Fzd10	frizzled homolog 10 (Drosophila)	-0.635294	0.00818206
1427464_s_at	Hspa5	heat shock protein 5	-0.635294	0.00818206
1428255_at	Luc7l	Luc7 homolog (S. cerevisiae)-like	-0.635294	0.00818206
1439269_x_at	Mcm7	minichromosome maintenance deficient 7 (S. cerevisiae)	-0.635294	0.00818206
1426631_at	Pus7	pseudouridylate synthase 7 homolog (S. cerevisiae)	-0.635294	0.00818206
1449979_a_at	Spock3	sparc/osteonectin, cwcv and kazal-like domains proteoglycan 3	-0.635294	0.00818206
1451694_at	Ttll3	tubulin tyrosine ligase-like family, member 3	-0.635294	0.00818206
1435912_at	Ubxn7	UBX domain protein 7	-0.635294	0.00818206
1455422_x_at	Sept4	septin 4	0.632353	0.00857758
1426942_at	Aim1	absent in melanoma 1	0.632353	0.00857758
1422506_a_at	Cstb	cystatin B	0.632353	0.00857758
1448797_at	Elk3	ELK3, member of ETS oncogene family	0.632353	0.00857758
1434998_at	Iqgap1	IQ motif containing GTPase activating protein 1	0.632353	0.00857758
1448550_at	Lbp	lipopolysaccharide binding protein	0.632353	0.00857758
1422262_a_at	Lhx6	LIM homeobox protein 6	0.632353	0.00857758
1422287_at	Phxr2	per-hexamer repeat gene 2	0.632353	0.00857758
1416979_at	Pomp	proteasome maturation protein	0.632353	0.00857758
1453598_at	Ptchd4	patched domain containing 4	0.632353	0.00857758
1455867_at	Sox4	SRY-box containing gene 4	0.632353	0.00857758
1428372_at	St5	suppression of tumorigenicity 5	0.632353	0.00857758
1448297_a_at	Tnk2	tyrosine kinase, non-receptor, 2	0.632353	0.00857758
1441727_s_at	Zfp467	zinc finger protein 467	0.632353	0.00857758
1435470_at	2610005L07Rik	cadherin 11 pseudogene	-0.632353	0.00857758
1431458_at	4921507L20Rik	RIKEN cDNA 4921507L20 gene	-0.632353	0.00857758
1440261_at	Ap4e1	adaptor-related protein complex AP-4, epsilon 1	-0.632353	0.00857758
1458879_at	C76798	expressed sequence C76798	-0.632353	0.00857758
1439342_at	Clpx	caseinolytic peptidase X (E.coli)	-0.632353	0.00857758
1433482_a_at	Fubp1	far upstream element (FUSE) binding protein 1	-0.632353	0.00857758
1448181_at	Klf15	Kruppel-like factor 15	-0.632353	0.00857758
1460542_s_at	Mdm4	transformed mouse 3T3 cell double minute 4	-0.632353	0.00857758
1452062_at	Prpsap2	phosphoribosyl pyrophosphate synthetase-associated protein 2	-0.632353	0.00857758
1446331_at	Ptgfr	prostaglandin F receptor	-0.632353	0.00857758
1451603_at	Rtbdn	retbindin	-0.632353	0.00857758
1419814_s_at	S100a1	S100 calcium binding protein A1	-0.632353	0.00857758
1456040_at	Sf3b2	splicing factor 3b, subunit 2	-0.632353	0.00857758
1455205_a_at	Usp19	ubiquitin specific peptidase 19	-0.632353	0.00857758
1415689_s_at	Zkscan3	zinc finger with KRAB and SCAN domains 3	-0.632353	0.00857758
1417125_at	Ahcy	S-adenosylhomocysteine hydrolase	-0.629412	0.00898809
1433656_a_at	Gnl3	guanine nucleotide binding protein-like 3 (nucleolar)	-0.629412	0.00898809
1423050_s_at	Hnrnpu	heterogeneous nuclear ribonucleoprotein U	-0.629412	0.00898809
1417933_at	Igfbp6	insulin-like growth factor binding protein 6	-0.629412	0.00898809
1454955_at	Ipo7	importin 7	-0.629412	0.00898809
1423950_at	Kcnab3	potassium voltage-gated channel, shaker-related subfamily, beta member 3	-0.629412	0.00898809
1416181_at	Mesdc2	mesoderm development candidate 2	-0.629412	0.00898809
1460194_at	Phyh	phytanoyl-CoA hydroxylase	-0.629412	0.00898809
1460732_a_at	Ppl	periplakin	-0.629412	0.00898809
1443454_at	Sctr	secretin receptor	-0.629412	0.00898809
1443749_x_at	Slc1a3	solute carrier family 1 (glial high affinity glutamate transporter), member 3	-0.629412	0.00898809
1448529_at	Thbd	thrombomodulin	-0.629412	0.00898809
1434835_at	Wapal	wings apart-like homolog (Drosophila)	-0.629412	0.00898809
1430618_at	2610020C07Rik	RIKEN cDNA 2610020C07 gene	0.629412	0.00898809
1438434_at	Arhgap11a	Rho GTPase activating protein 11A	0.629412	0.00898809
1428653_x_at	Elavl1	ELAV (embryonic lethal, abnormal vision)-like 1 (Hu antigen R)	0.629412	0.00898809
1448648_at	Fam114a1	family with sequence similarity 114, member A1	0.629412	0.00898809
1416805_at	Fam198b	family with sequence similarity 198, member B	0.629412	0.00898809
1452117_a_at	Fyb	FYN binding protein	0.629412	0.00898809
1457229_at	Gpr173	G-protein coupled receptor 173	0.629412	0.00898809
1454690_at	Ikbkg	inhibitor of kappaB kinase gamma	0.629412	0.00898809
1416040_at	Lipf	lipase, gastric	0.629412	0.00898809
1439773_at	Ly6e	lymphocyte antigen 6 complex, locus E	0.629412	0.00898809
1460283_at	Mefv	Mediterranean fever	0.629412	0.00898809
1417595_at	Meox1	mesenchyme homeobox 1	0.629412	0.00898809
1418962_at	Necap2	NECAP endocytosis associated 2	0.629412	0.00898809
1435312_at	Paqr7	progestin and adipoQ receptor family member VII	0.629412	0.00898809
1450316_at	Pcdhb13	protocadherin beta 13	0.629412	0.00898809
1423725_at	Pls3	plastin 3 (T-isoform)	0.629412	0.00898809
1453127_at	Ppm1j	protein phosphatase 1J	0.629412	0.00898809
1437009_a_at	Rnf115	ring finger protein 115	0.629412	0.00898809
1436868_at	Rtn4rl1	reticulon 4 receptor-like 1	0.629412	0.00898809
1425294_at	Slamf8	SLAM family member 8	0.629412	0.00898809
1452635_x_at	Taf1d	TATA box binding protein (Tbp)-associated factor, RNA polymerase I, D	0.629412	0.00898809
1453188_at	6230424C14Rik	RIKEN cDNA 6230424C14 gene	0.626471	0.00941398
1433272_at	A430110A21Rik	RIKEN cDNA A430110A21 gene	0.626471	0.00941398
1418655_at	B4galnt1	beta-1,4-N-acetyl-galactosaminyl transferase 1	0.626471	0.00941398
1450524_at	Cldn9	claudin 9	-0.626471	0.00941398
1458845_at	D4Ertd264e	DNA segment, Chr 4, ERATO Doi 264, expressed	0.626471	0.00941398
1421807_at	Defb6	defensin beta 6	-0.626471	0.00941398
1444028_s_at	Dock9	dedicator of cytokinesis 9	0.626471	0.00941398
1460480_at	Erv3	endogenous retroviral sequence 3	0.626471	0.00941398
1435021_at	Gabrb3	gamma-aminobutyric acid (GABA) A receptor, subunit beta 3	0.626471	0.00941398
1415787_at	Ganab	alpha glucosidase 2 alpha neutral subunit	-0.626471	0.00941398
1428875_at	Golim4	golgi integral membrane protein 4	0.626471	0.00941398
1458139_at	Hnrnpc	heterogeneous nuclear ribonucleoprotein C	0.626471	0.00941398
1438325_at	Mecom	MDS1 and EVI1 complex locus	0.626471	0.00941398
1454900_s_at	Mycbp2	MYC binding protein 2	0.626471	0.00941398
1450803_at	Ntf3	neurotrophin 3	0.626471	0.00941398
1428424_at	Pcgf3	polycomb group ring finger 3	0.626471	0.00941398
1441192_at	Scly	selenocysteine lyase	-0.626471	0.00941398
1417031_at	Tmem206	transmembrane protein 206	0.626471	0.00941398
1458878_at	Yes1	Yamaguchi sarcoma viral (v-yes) oncogene homolog 1	0.626471	0.00941398
1421187_at	Ccr2	chemokine (C-C motif) receptor 2	0.623529	0.00985565
1421188_at	Ccr2	chemokine (C-C motif) receptor 2	0.623529	0.00985565
1433491_at	Epb4.1l2	erythrocyte protein band 4.1-like 2	0.623529	0.00985565
1431173_at	Fam53b	family with sequence similarity 53, member B	0.623529	0.00985565
1452353_at	Gpr155	G protein-coupled receptor 155	0.623529	0.00985565
1434875_a_at	Hmgn3	high mobility group nucleosomal binding domain 3	0.623529	0.00985565
1426850_a_at	Map2k6	mitogen-activated protein kinase kinase 6	0.623529	0.00985565
1456748_a_at	Nipsnap1	4-nitrophenylphosphatase domain and non-neuronal SNAP25-like protein homolog 1 (C. elegans)	0.623529	0.00985565
1444480_at	Prkag3	protein kinase, AMP-activated, gamma 3 non-catatlytic subunit	0.623529	0.00985565
1417346_at	Pycard	PYD and CARD domain containing	0.623529	0.00985565
1459829_x_at	Sde2	SDE2 telomere maintenance homolog (S. pombe)	0.623529	0.00985565
1455760_at	Slc9a5	solute carrier family 9 (sodium/hydrogen exchanger), member 5	0.623529	0.00985565
1420635_a_at	Tcirg1	T cell, immune regulator 1, ATPase, H+ transporting, lysosomal V0 protein A3	0.623529	0.00985565
1430421_a_at	Tmem205	transmembrane protein 205	0.623529	0.00985565
1436212_at	Tmem71	transmembrane protein 71	0.623529	0.00985565
1452861_at	2010300C02Rik	RIKEN cDNA 2010300C02 gene	-0.623529	0.00985565
1429378_x_at	AY761184	cDNA sequence AY761184	-0.623529	0.00985565
1437304_at	Cblb	Casitas B-lineage lymphoma b	-0.623529	0.00985565
1452891_at	Ccdc51	coiled-coil domain containing 51	-0.623529	0.00985565
1415816_at	Cct7	chaperonin containing Tcp1, subunit 7 (eta)	-0.623529	0.00985565
1455435_s_at	Chdh	choline dehydrogenase	-0.623529	0.00985565
1417220_at	Fah	fumarylacetoacetate hydrolase	-0.623529	0.00985565
1445856_at	Fam178a	family with sequence similarity 178, member A	-0.623529	0.00985565
1418243_at	Fcna	ficolin A	-0.623529	0.00985565
1452720_a_at	Fip1l1	FIP1 like 1 (S. cerevisiae)	-0.623529	0.00985565
1456741_s_at	Gpm6a	glycoprotein m6a	-0.623529	0.00985565
1452419_at	Heatr1	HEAT repeat containing 1	-0.623529	0.00985565
1436027_at	Osbpl11	oxysterol binding protein-like 11	-0.623529	0.00985565
1424289_at	Osgin2	oxidative stress induced growth inhibitor family member 2	-0.623529	0.00985565
1416782_s_at	Praf2	PRA1 domain family 2	-0.623529	0.00985565
1416559_at	Rrp8	ribosomal RNA processing 8, methyltransferase, homolog (yeast)	-0.623529	0.00985565
1417560_at	Sfxn1	sideroflexin 1	-0.623529	0.00985565
1416305_at	Sh3bp4	SH3-domain binding protein 4	-0.623529	0.00985565
1437143_a_at	Tmx1	thioredoxin-related transmembrane protein 1	-0.623529	0.00985565
1434171_at	Zfp874a	zinc finger protein 874a	-0.623529	0.00985565
1420155_at	AA408954	expressed sequence AA408954	0.620588	0.0103135
1424979_at	Aph1a	anterior pharynx defective 1a homolog (C. elegans)	0.620588	0.0103135
1433868_at	Btbd3	BTB (POZ) domain containing 3	0.620588	0.0103135
1418710_at	Cd59a	CD59a antigen	0.620588	0.0103135
1447685_x_at	Ets2	E26 avian leukemia oncogene 2, 3' domain	0.620588	0.0103135
1426570_a_at	Frk	fyn-related kinase	0.620588	0.0103135
1417898_a_at	Gzma	granzyme A	0.620588	0.0103135
1428991_at	Hrasls	HRAS-like suppressor	0.620588	0.0103135
1442041_at	LOC552876	uncharacterized LOC552876	0.620588	0.0103135
1450767_at	Nedd9	neural precursor cell expressed, developmentally down-regulated gene 9	0.620588	0.0103135
1435917_at	Ociad2	OCIA domain containing 2	0.620588	0.0103135
1435826_at	Rad18	RAD18 homolog (S. cerevisiae)	0.620588	0.0103135
1455707_at	Ranbp3l	RAN binding protein 3-like	0.620588	0.0103135
1449621_s_at	Thsd1	thrombospondin, type I, domain 1	0.620588	0.0103135
1424533_a_at	Ccdc137	coiled-coil domain containing 137	-0.620588	0.0103135
1448455_at	Cln8	ceroid-lipofuscinosis, neuronal 8	-0.620588	0.0103135
1448520_at	Dclre1b	DNA cross-link repair 1B, PSO2 homolog (S. cerevisiae)	-0.620588	0.0103135
1428323_at	Gpd2	glycerol phosphate dehydrogenase 2, mitochondrial	-0.620588	0.0103135
1425138_at	Guca1b	guanylate cyclase activator 1B	-0.620588	0.0103135
1460678_at	Klhdc2	kelch domain containing 2	-0.620588	0.0103135
1455597_at	Map3k2	mitogen-activated protein kinase kinase kinase 2	-0.620588	0.0103135
1421966_at	Ncam1	neural cell adhesion molecule 1	-0.620588	0.0103135
1428931_a_at	Parp6	poly (ADP-ribose) polymerase family, member 6	-0.620588	0.0103135
1455358_at	Rbfox1	RNA binding protein, fox-1 homolog (C. elegans) 1	-0.620588	0.0103135
1424033_at	Srsf7	serine/arginine-rich splicing factor 7	-0.620588	0.0103135
1441215_at	Trabd	TraB domain containing	-0.620588	0.0103135
1455464_x_at	Upk1b	uroplakin 1B	-0.620588	0.0103135
1418442_at	Xpo1	exportin 1, CRM1 homolog (yeast)	-0.620588	0.0103135
1433278_at	5830440H09Rik	RIKEN cDNA 5830440H09 gene	0.617647	0.010788
1435673_at	AI448005	expressed sequence AI448005	0.617647	0.010788
1454623_at	Cpa2	carboxypeptidase A2, pancreatic	0.617647	0.010788
1437093_at	Dnaic1	dynein, axonemal, intermediate chain 1	0.617647	0.010788
1422221_at	Hand2	heart and neural crest derivatives expressed transcript 2	0.617647	0.010788
1418002_at	Higd2a	HIG1 domain family, member 2A	0.617647	0.010788
1420692_at	Il2ra	interleukin 2 receptor, alpha chain	0.617647	0.010788
1416222_at	Nsdhl	NAD(P) dependent steroid dehydrogenase-like	0.617647	0.010788
1417585_at	Nup210	nucleoporin 210	0.617647	0.010788
1431893_a_at	Pdss1	prenyl (solanesyl) diphosphate synthase, subunit 1	0.617647	0.010788
1459231_at	Pkn1	protein kinase N1	0.617647	0.010788
1430125_s_at	Pqlc1	PQ loop repeat containing 1	0.617647	0.010788
1418075_at	St6galnac4	ST6 (alpha-N-acetyl-neuraminyl-2,3-beta-galactosyl-1,3)-N-acetylgalactosaminide alpha-2,6-sialyltransferase 4	0.617647	0.010788
1430535_at	Tsc22d2	TSC22 domain family, member 2	0.617647	0.010788
1437708_x_at	Vamp3	vesicle-associated membrane protein 3	0.617647	0.010788
1434967_at	Zswim6	zinc finger SWIM-type containing 6	0.617647	0.010788
1441822_at	1700008F19Rik	RIKEN cDNA 1700008F19 gene	-0.617647	0.010788
1426365_at	2810403A07Rik	RIKEN cDNA 2810403A07 gene	-0.617647	0.010788
1444184_at	Alkbh3	alkB, alkylation repair homolog 3 (E. coli)	-0.617647	0.010788
1428206_at	Ccdc69	coiled-coil domain containing 69	-0.617647	0.010788
1453393_a_at	Chst4	carbohydrate (chondroitin 6/keratan) sulfotransferase 4	-0.617647	0.010788
1421360_at	Inpp4a	inositol polyphosphate-4-phosphatase, type I	-0.617647	0.010788
1424019_at	Nop2	NOP2 nucleolar protein	-0.617647	0.010788
1434965_at	R3hcc1l	R3H domain and coiled-coil containing 1 like	-0.617647	0.010788
1423102_a_at	Rnf10	ring finger protein 10	-0.617647	0.010788
1415892_at	Sgpl1	sphingosine phosphate lyase 1	-0.617647	0.010788
1450982_at	Slc9a3r1	solute carrier family 9 (sodium/hydrogen exchanger), member 3 regulator 1	-0.617647	0.010788
1428034_a_at	Tnfrsf9	tumor necrosis factor receptor superfamily, member 9	-0.617647	0.010788
1457499_at	Wwp2	WW domain containing E3 ubiquitin protein ligase 2	-0.617647	0.010788
1457682_at	Arhgap42	Rho GTPase activating protein 42	-0.614706	0.0112795
1421155_at	B3galt6	UDP-Gal:betaGal beta 1,3-galactosyltransferase, polypeptide 6	-0.614706	0.0112795
1459018_at	D10Ertd447e	DNA segment, Chr 10, ERATO Doi 447, expressed	-0.614706	0.0112795
1445063_at	D1Ertd228e	DNA segment, Chr 1, ERATO Doi 228, expressed	-0.614706	0.0112795
1436173_at	Dlc1	deleted in liver cancer 1	-0.614706	0.0112795
1450125_at	Gata5	GATA binding protein 5	-0.614706	0.0112795
1450970_at	Got1	glutamate oxaloacetate transaminase 1, soluble	-0.614706	0.0112795
1450868_at	Hgsnat	heparan-alpha-glucosaminide N-acetyltransferase	-0.614706	0.0112795
1453854_at	Ptar1	protein prenyltransferase alpha subunit repeat containing 1	-0.614706	0.0112795
1448740_at	Rangrf	RAN guanine nucleotide release factor	-0.614706	0.0112795
1451789_a_at	Ryk	receptor-like tyrosine kinase	-0.614706	0.0112795
1424489_a_at	Trit1	tRNA isopentenyltransferase 1	-0.614706	0.0112795
1426881_at	Ube3c	ubiquitin protein ligase E3C	-0.614706	0.0112795
1430937_at	A930016O22Rik	RIKEN cDNA A930016O22 gene	0.614706	0.0112795
1452413_at	C230081A13Rik	RIKEN cDNA C230081A13 gene	0.614706	0.0112795
1423941_at	Camk2g	calcium/calmodulin-dependent protein kinase II gamma	0.614706	0.0112795
1422412_x_at	Ear3	eosinophil-associated, ribonuclease A family, member 3	0.614706	0.0112795
1439713_at	Itga1	integrin alpha 1	0.614706	0.0112795
1447520_at	Lbp	lipopolysaccharide binding protein	0.614706	0.0112795
1449153_at	Mmp12	matrix metallopeptidase 12	0.614706	0.0112795
1436736_x_at	Nrep	neuronal regeneration related protein	0.614706	0.0112795
1433792_at	Nrip2	nuclear receptor interacting protein 2	0.614706	0.0112795
1441090_at	Numa1	nuclear mitotic apparatus protein 1	0.614706	0.0112795
1425034_at	Slc17a2	solute carrier family 17 (sodium phosphate), member 2	0.614706	0.0112795
1428379_at	Slc17a6	solute carrier family 17 (sodium-dependent inorganic phosphate cotransporter), member 6	0.614706	0.0112795
1425108_a_at	Smagp	small cell adhesion glycoprotein	0.614706	0.0112795
1424750_at	Zbtb1	zinc finger and BTB domain containing 1	0.614706	0.0112795
1442926_at	1700011B04Rik	RIKEN cDNA 1700011B04 gene	-0.611765	0.0117884
1443889_at	9030619P08Rik	RIKEN cDNA 9030619P08 gene	0.611765	0.0117884
1460330_at	Anxa3	annexin A3	-0.611765	0.0117884
1448672_a_at	Arfgap2	ADP-ribosylation factor GTPase activating protein 2	0.611765	0.0117884
1432032_a_at	Artn	artemin	0.611765	0.0117884
1449186_at	Bag4	BCL2-associated athanogene 4	-0.611765	0.0117884
1428166_at	Cdan1	congenital dyserythropoietic anemia, type I (human)	0.611765	0.0117884
1445999_at	D19Ertd132e	DNA segment, Chr 19, ERATO Doi 132, expressed	0.611765	0.0117884
1428267_at	Dhx40	DEAH (Asp-Glu-Ala-His) box polypeptide 40	-0.611765	0.0117884
1431258_at	Dido1	death inducer-obliterator 1	-0.611765	0.0117884
1415894_at	Enpp2	ectonucleotide pyrophosphatase/phosphodiesterase 2	-0.611765	0.0117884
1419842_at	Gm2682	predicted gene 2682	0.611765	0.0117884
1436961_at	Hspa12a	heat shock protein 12A	0.611765	0.0117884
1417618_at	Itih2	inter-alpha trypsin inhibitor, heavy chain 2	0.611765	0.0117884
1431302_a_at	Nudt7	nudix (nucleoside diphosphate linked moiety X)-type motif 7	0.611765	0.0117884
1424906_at	Pqlc3	PQ loop repeat containing	0.611765	0.0117884
1426340_at	Slc1a3	solute carrier family 1 (glial high affinity glutamate transporter), member 3	-0.611765	0.0117884
1455295_at	Slc38a7	solute carrier family 38, member 7	-0.611765	0.0117884
1438584_at	Spata31d1d	spermatogenesis associated 31 subfamily D, member 1D	0.611765	0.0117884
1416721_s_at	Srsf6	serine/arginine-rich splicing factor 6	0.611765	0.0117884
1418632_at	Ube2h	ubiquitin-conjugating enzyme E2H	-0.611765	0.0117884
1430433_at	4933406J08Rik	RIKEN cDNA 4933406J08 gene	0.608824	0.0123152
1430496_at	Agk	acylglycerol kinase	0.608824	0.0123152
1420796_at	Ahrr	aryl-hydrocarbon receptor repressor	0.608824	0.0123152
1419938_s_at	Arhgef17	Rho guanine nucleotide exchange factor (GEF) 17	0.608824	0.0123152
1457139_at	Auts2	autism susceptibility candidate 2	0.608824	0.0123152
1459840_s_at	Ccdc28b	coiled coil domain containing 28B	0.608824	0.0123152
1427320_at	Copg2as2	coatomer protein complex, subunit gamma 2, antisense 2	0.608824	0.0123152
1417492_at	Ctsb	cathepsin B	0.608824	0.0123152
1427462_at	E2f3	E2F transcription factor 3	0.608824	0.0123152
1424652_at	Eva1a	eva-1 homolog A (C. elegans)	0.608824	0.0123152
1419321_at	F7	coagulation factor VII	0.608824	0.0123152
1436312_at	Ikzf1	IKAROS family zinc finger 1	0.608824	0.0123152
1427042_at	Mal2	mal, T cell differentiation protein 2	0.608824	0.0123152
1439328_at	Nfat5	nuclear factor of activated T cells 5	0.608824	0.0123152
1423313_at	Pde7a	phosphodiesterase 7A	0.608824	0.0123152
1418201_at	Plekhg2	pleckstrin homology domain containing, family G (with RhoGef domain) member 2	0.608824	0.0123152
1441964_at	Qk	quaking	0.608824	0.0123152
1423956_at	Smap1	stromal membrane-associated protein 1	0.608824	0.0123152
1427041_at	Themis2	thymocyte selection associated family member 2	0.608824	0.0123152
1457254_x_at	Tmem229b	transmembrane protein 229B	0.608824	0.0123152
1452065_at	Vstm2a	V-set and transmembrane domain containing 2A	0.608824	0.0123152
1459755_x_at	1700082C02Rik	RIKEN cDNA 1700082C02 gene	-0.608824	0.0123152
1432964_at	2410049M19Rik	RIKEN cDNA 2410049M19 gene	-0.608824	0.0123152
1449654_s_at	C77545	expressed sequence C77545	-0.608824	0.0123152
1421032_a_at	Dnajb12	DnaJ (Hsp40) homolog, subfamily B, member 12	-0.608824	0.0123152
1458225_at	Fkbp14	FK506 binding protein 14	-0.608824	0.0123152
1452182_at	Galnt2	UDP-N-acetyl-alpha-D-galactosamine:polypeptide N-acetylgalactosaminyltransferase 2	-0.608824	0.0123152
1426973_at	Gpr153	G protein-coupled receptor 153	-0.608824	0.0123152
1435271_at	Irf3	interferon regulatory factor 3	-0.608824	0.0123152
1428084_at	Krr1	KRR1, small subunit (SSU) processome component, homolog (yeast)	-0.608824	0.0123152
1435475_at	Lman2l	lectin, mannose-binding 2-like	-0.608824	0.0123152
1416234_at	Lrrc59	leucine rich repeat containing 59	-0.608824	0.0123152
1417602_at	Per2	period circadian clock 2	-0.608824	0.0123152
1433522_at	Pskh1	protein serine kinase H1	-0.608824	0.0123152
1448385_at	Slc15a4	solute carrier family 15, member 4	-0.608824	0.0123152
1442359_at	Steap2	six transmembrane epithelial antigen of prostate 2	-0.608824	0.0123152
1448345_at	Tomm34	translocase of outer mitochondrial membrane 34	-0.608824	0.0123152
1428005_at	Marc1	mitochondrial amidoxime reducing component 1	0.605882	0.0128603
1435935_at	2410131K14Rik	RIKEN cDNA 2410131K14 gene	-0.605882	0.0128603
1433214_x_at	2700008E08Rik	RIKEN cDNA 2700008E08 gene	-0.605882	0.0128603
1430467_at	4921511H03Rik	RIKEN cDNA 4921511H03 gene	-0.605882	0.0128603
1431514_at	5730453C05Rik	RIKEN cDNA 5730453C05 gene	-0.605882	0.0128603
1458931_at	6030427F01Rik	RIKEN cDNA 6030427F01 gene	0.605882	0.0128603
1448484_at	Amd1	S-adenosylmethionine decarboxylase 1	-0.605882	0.0128603
1429790_at	Celf6	CUGBP, Elav-like family member 6	-0.605882	0.0128603
1434369_a_at	Cryab	crystallin, alpha B	0.605882	0.0128603
1449935_a_at	Dnaja3	DnaJ (Hsp40) homolog, subfamily A, member 3	-0.605882	0.0128603
1422438_at	Ephx1	epoxide hydrolase 1, microsomal	0.605882	0.0128603
1436350_at	Fam171b	family with sequence similarity 171, member B	-0.605882	0.0128603
1429637_at	Fam198b	family with sequence similarity 198, member B	0.605882	0.0128603
1456597_at	Heatr3	HEAT repeat containing 3	-0.605882	0.0128603
1448862_at	Icam2	intercellular adhesion molecule 2	0.605882	0.0128603
1428007_at	Krtap13-1	keratin associated protein 13-1	0.605882	0.0128603
1429139_at	Otud7b	OTU domain containing 7B	-0.605882	0.0128603
1446582_at	Poln	DNA polymerase N	0.605882	0.0128603
1432198_at	Prune2	prune homolog 2 (Drosophila)	0.605882	0.0128603
1431351_at	Pvt1	plasmacytoma variant translocation 1	0.605882	0.0128603
1417230_at	Ralgps2	Ral GEF with PH domain and SH3 binding motif 2	0.605882	0.0128603
1455137_at	Rapgef5	Rap guanine nucleotide exchange factor (GEF) 5	0.605882	0.0128603
1436359_at	Ret	ret proto-oncogene	0.605882	0.0128603
1418580_at	Rtp4	receptor transporter protein 4	0.605882	0.0128603
1426826_at	Scaf8	SR-related CTD-associated factor 8	-0.605882	0.0128603
1449303_at	Sesn3	sestrin 3	0.605882	0.0128603
1453410_at	Angptl4	angiopoietin-like 4	0.602941	0.0134241
1421824_at	Bace1	beta-site APP cleaving enzyme 1	0.602941	0.0134241
1448274_at	C1qbp	complement component 1, q subcomponent binding protein	-0.602941	0.0134241
1422191_at	Cd200r1	CD200 receptor 1	0.602941	0.0134241
1460415_a_at	Cd40	CD40 antigen	0.602941	0.0134241
1450288_at	Cdh6	cadherin 6	0.602941	0.0134241
1423895_a_at	Celf2	CUGBP, Elav-like family member 2	-0.602941	0.0134241
1420629_a_at	Dnaja3	DnaJ (Hsp40) homolog, subfamily A, member 3	-0.602941	0.0134241
1439533_at	Fam229a	family with sequence similarity 229, member A	-0.602941	0.0134241
1419376_at	Fibin	fin bud initiation factor homolog (zebrafish)	-0.602941	0.0134241
1425211_at	Gatc	glutamyl-tRNA(Gln) amidotransferase, subunit C homolog (bacterial)	-0.602941	0.0134241
1425458_a_at	Grb10	growth factor receptor bound protein 10	-0.602941	0.0134241
1450398_at	Kcnk5	potassium channel, subfamily K, member 5	-0.602941	0.0134241
1455617_at	Lmbrd1	LMBR1 domain containing 1	0.602941	0.0134241
1432482_at	Lyzl6	lysozyme-like 6	0.602941	0.0134241
1442676_at	Maoa	monoamine oxidase A	0.602941	0.0134241
1443540_at	Map3k1	mitogen-activated protein kinase kinase kinase 1	0.602941	0.0134241
1451507_at	Mef2c	myocyte enhancer factor 2C	0.602941	0.0134241
1458635_at	Mettl21e	methyltransferase like 21E	-0.602941	0.0134241
1434274_at	Mycbp2	MYC binding protein 2	0.602941	0.0134241
1451422_at	Myo18a	myosin XVIIIA	0.602941	0.0134241
1448154_at	Ndrg2	N-myc downstream regulated gene 2	0.602941	0.0134241
1449542_at	Pbx1	pre B cell leukemia homeobox 1	-0.602941	0.0134241
1417518_at	Plagl2	pleiomorphic adenoma gene-like 2	0.602941	0.0134241
1418750_at	Plxnb3	plexin B3	0.602941	0.0134241
1434230_at	Polb	polymerase (DNA directed), beta	-0.602941	0.0134241
1435330_at	Pyhin1	pyrin and HIN domain family, member 1	0.602941	0.0134241
1448689_at	Rras2	related RAS viral (r-ras) oncogene homolog 2	-0.602941	0.0134241
1449127_at	Selplg	selectin, platelet (p-selectin) ligand	0.602941	0.0134241
1448443_at	Serpini1	serine (or cysteine) peptidase inhibitor, clade I, member 1	0.602941	0.0134241
1451175_at	Spcs3	signal peptidase complex subunit 3 homolog (S. cerevisiae)	-0.602941	0.0134241
1449468_at	St6galnac5	ST6 (alpha-N-acetyl-neuraminyl-2,3-beta-galactosyl-1,3)-N-acetylgalactosaminide alpha-2,6-sialyltransferase 5	-0.602941	0.0134241
1429237_at	Stx16	syntaxin 16	-0.602941	0.0134241
1420447_at	Sult1e1	sulfotransferase family 1E, member 1	-0.602941	0.0134241
1420723_at	Vnn3	vanin 3	-0.602941	0.0134241
1427907_at	1110037F02Rik	RIKEN cDNA 1110037F02 gene	0.6	0.0140071
1432301_a_at	1700074P13Rik	RIKEN cDNA 1700074P13 gene	0.6	0.0140071
1453937_at	4933407G14Rik	RIKEN cDNA 4933407G14 gene	0.6	0.0140071
1459838_s_at	Btbd11	BTB (POZ) domain containing 11	0.6	0.0140071
1426606_at	Crtac1	cartilage acidic protein 1	0.6	0.0140071
1455660_at	Csf2rb	colony stimulating factor 2 receptor, beta, low-affinity (granulocyte-macrophage)	0.6	0.0140071
1448877_at	Dlx2	distal-less homeobox 2	0.6	0.0140071
1449519_at	Gadd45a	growth arrest and DNA-damage-inducible 45 alpha	0.6	0.0140071
1451972_at	Glcci1	glucocorticoid induced transcript 1	0.6	0.0140071
1448303_at	Gpnmb	glycoprotein (transmembrane) nmb	0.6	0.0140071
1452072_at	Myct1	myc target 1	0.6	0.0140071
1424291_at	Nup93	nucleoporin 93	0.6	0.0140071
1448206_at	Psma2	proteasome (prosome, macropain) subunit, alpha type 2	0.6	0.0140071
1450276_a_at	Scin	scinderin	0.6	0.0140071
1452241_at	Topbp1	topoisomerase (DNA) II binding protein 1	0.6	0.0140071
1416009_at	Tspan3	tetraspanin 3	0.6	0.0140071
1456201_at	4632427E13Rik	RIKEN cDNA 4632427E13 gene	-0.6	0.0140071
1453352_at	Atp10b	ATPase, class V, type 10B	-0.6	0.0140071
1428514_at	Cpne3	copine III	-0.6	0.0140071
1451676_at	Drap1	Dr1 associated protein 1 (negative cofactor 2 alpha)	-0.6	0.0140071
1436484_at	Fndc9	fibronectin type III domain containing 9	-0.6	0.0140071
1426331_a_at	Frmd4b	FERM domain containing 4B	-0.6	0.0140071
1451429_at	Gfod2	glucose-fructose oxidoreductase domain containing 2	-0.6	0.0140071
1439667_at	Gm17455	predicted gene, 17455	-0.6	0.0140071
1440333_at	Mamdc4	MAM domain containing 4	-0.6	0.0140071
1428028_at	Mkl2	MKL/myocardin-like 2	-0.6	0.0140071
1451242_a_at	Ppp5c	protein phosphatase 5, catalytic subunit	-0.6	0.0140071
1422482_at	Ruvbl2	RuvB-like protein 2	-0.6	0.0140071
1418325_at	Sephs2	selenophosphate synthetase 2	-0.6	0.0140071
1430607_at	Tbc1d30	TBC1 domain family, member 30	-0.6	0.0140071
1420833_at	Vamp2	vesicle-associated membrane protein 2	-0.6	0.0140071
1427257_at	Vcan	versican	-0.6	0.0140071
1444206_at	Zfp595	zinc finger protein 595	-0.6	0.0140071
1439259_x_at	Abhd4	abhydrolase domain containing 4	0.597059	0.0146097
1455090_at	Angptl2	angiopoietin-like 2	0.597059	0.0146097
1457046_s_at	C77370	expressed sequence C77370	0.597059	0.0146097
1423917_a_at	Cttn	cortactin	0.597059	0.0146097
1425848_a_at	Dusp26	dual specificity phosphatase 26 (putative)	0.597059	0.0146097
1425477_x_at	H2-Ab1	histocompatibility 2, class II antigen A, beta 1	0.597059	0.0146097
1451462_a_at	Ifnar2	interferon (alpha and beta) receptor 2	0.597059	0.0146097
1429701_at	Mageb16	melanoma antigen family B, 16	0.597059	0.0146097
1417801_a_at	Ppfibp2	PTPRF interacting protein, binding protein 2 (liprin beta 2)	0.597059	0.0146097
1441559_at	Ptchd4	patched domain containing 4	0.597059	0.0146097
1451830_a_at	Sptbn1	spectrin beta, non-erythrocytic 1	0.597059	0.0146097
1452604_at	Stard13	StAR-related lipid transfer (START) domain containing 13	0.597059	0.0146097
1423909_at	Tmem176a	transmembrane protein 176A	0.597059	0.0146097
1421030_at	Zfp64	zinc finger protein 64	0.597059	0.0146097
1423977_at	4930453N24Rik	RIKEN cDNA 4930453N24 gene	-0.597059	0.0146097
1454348_at	4933407C09Rik	RIKEN cDNA 4933407C09 gene	-0.597059	0.0146097
1431647_a_at	Ceacam13	carcinoembryonic antigen-related cell adhesion molecule 13	-0.597059	0.0146097
1417304_at	Chrd	chordin	-0.597059	0.0146097
1428106_at	Cluh	clustered mitochondria (cluA/CLU1) homolog	-0.597059	0.0146097
1460643_at	Ell	elongation factor RNA polymerase II	-0.597059	0.0146097
1433730_at	Elmod2	ELMO/CED-12 domain containing 2	-0.597059	0.0146097
1438919_x_at	Fdft1	farnesyl diphosphate farnesyl transferase 1	-0.597059	0.0146097
1437063_at	Fem1a	feminization 1 homolog a (C. elegans)	-0.597059	0.0146097
1457438_at	Gm11827	predicted gene 11827	-0.597059	0.0146097
1428112_at	Manf	mesencephalic astrocyte-derived neurotrophic factor	-0.597059	0.0146097
1454591_at	Mast4	microtubule associated serine/threonine kinase family member 4	-0.597059	0.0146097
1452244_at	Medag	mesenteric estrogen dependent adipogenesis	-0.597059	0.0146097
1423533_a_at	Rhot1	ras homolog gene family, member T1	-0.597059	0.0146097
1433530_at	Rpl41	ribosomal protein L41	-0.597059	0.0146097
1430282_at	Tmem242	transmembrane protein 242	-0.597059	0.0146097
1433937_at	Trp53bp2	transformation related protein 53 binding protein 2	-0.597059	0.0146097
1420008_s_at	Wwc1	WW, C2 and coiled-coil domain containing 1	-0.597059	0.0146097
1428564_at	Zfp579	zinc finger protein 579	-0.597059	0.0146097
1429226_at	2310014F06Rik	RIKEN cDNA 2310014F06 gene	-0.594118	0.0152324
1457130_at	2900035I09Rik	RIKEN cDNA 2900035I09 gene	0.594118	0.0152324
1432127_at	4933401L05Rik	RIKEN cDNA 4933401L05 gene	-0.594118	0.0152324
1457987_at	6030458C11Rik	RIKEN cDNA 6030458C11 gene	-0.594118	0.0152324
1438915_at	6720401G13Rik	RIKEN cDNA 6720401G13 gene	-0.594118	0.0152324
1442093_at	Adc	arginine decarboxylase	0.594118	0.0152324
1424393_s_at	Adhfe1	alcohol dehydrogenase, iron containing, 1	-0.594118	0.0152324
1424457_at	Apbb3	amyloid beta (A4) precursor protein-binding, family B, member 3	-0.594118	0.0152324
1415711_at	Arfgef1	ADP-ribosylation factor guanine nucleotide-exchange factor 1(brefeldin A-inhibited)	-0.594118	0.0152324
1422876_at	Capn9	calpain 9	0.594118	0.0152324
1439800_at	Clip1	CAP-GLY domain containing linker protein 1	-0.594118	0.0152324
1419163_s_at	Dnajc3	DnaJ (Hsp40) homolog, subfamily C, member 3	-0.594118	0.0152324
1421097_at	Endog	endonuclease G	-0.594118	0.0152324
1424761_at	Fam115c	family with sequence similarity 115, member C	0.594118	0.0152324
1456621_at	Fam13a	family with sequence similarity 13, member A	-0.594118	0.0152324
1437680_x_at	Glrx2	glutaredoxin 2 (thioltransferase)	-0.594118	0.0152324
1451721_a_at	H2-Ab1	histocompatibility 2, class II antigen A, beta 1	0.594118	0.0152324
1436293_x_at	Ildr2	immunoglobulin-like domain containing receptor 2	-0.594118	0.0152324
1418056_at	Iqcf3	IQ motif containing F3	-0.594118	0.0152324
1448668_a_at	Irak1	interleukin-1 receptor-associated kinase 1	-0.594118	0.0152324
1419128_at	Itgax	integrin alpha X	0.594118	0.0152324
1430176_at	Kbtbd13	kelch repeat and BTB (POZ) domain containing 13	0.594118	0.0152324
1434541_x_at	Khdrbs1	KH domain containing, RNA binding, signal transduction associated 1	0.594118	0.0152324
1419356_at	Klf7	Kruppel-like factor 7 (ubiquitous)	0.594118	0.0152324
1450383_at	Ldlr	low density lipoprotein receptor	0.594118	0.0152324
1434210_s_at	Lrig1	leucine-rich repeats and immunoglobulin-like domains 1	-0.594118	0.0152324
1433808_at	Mroh1	maestro heat-like repeat family member 1	-0.594118	0.0152324
1456644_at	Msantd3	Myb/SANT-like DNA-binding domain containing 3	-0.594118	0.0152324
1428479_at	Nfatc1	nuclear factor of activated T cells, cytoplasmic, calcineurin dependent 1	0.594118	0.0152324
1418713_at	Pcbd1	pterin 4 alpha carbinolamine dehydratase/dimerization cofactor of hepatocyte nuclear factor 1 alpha (TCF1) 1	0.594118	0.0152324
1428724_at	Pcf11	cleavage and polyadenylation factor subunit homolog (S. cerevisiae)	-0.594118	0.0152324
1452922_at	Ppp1r3d	protein phosphatase 1, regulatory subunit 3D	0.594118	0.0152324
1440082_at	Ptk2	PTK2 protein tyrosine kinase 2	0.594118	0.0152324
1417653_at	Pvalb	parvalbumin	0.594118	0.0152324
1431168_at	Six3os1	Six3 opposite strand transcript 1	0.594118	0.0152324
1425364_a_at	Slc3a2	solute carrier family 3 (activators of dibasic and neutral amino acid transport), member 2	-0.594118	0.0152324
1421352_at	Tlr6	toll-like receptor 6	0.594118	0.0152324
1429059_s_at	Tmem107	transmembrane protein 107	-0.594118	0.0152324
1419498_at	Tmigd1	transmembrane and immunoglobulin domain containing 1	0.594118	0.0152324
1418116_at	Tor1aip2	torsin A interacting protein 2	-0.594118	0.0152324
1437585_x_at	Zbtb14	zinc finger and BTB domain containing 14	0.594118	0.0152324
1430626_at	Zfp398	zinc finger protein 398	-0.594118	0.0152324
1439844_at	8430426J06Rik	RIKEN cDNA 8430426J06 gene	-0.591176	0.0158756
1435249_at	Btaf1	BTAF1 RNA polymerase II, B-TFIID transcription factor-associated, (Mot1 homolog, S. cerevisiae)	-0.591176	0.0158756
1435231_at	Coq4	coenzyme Q4 homolog (yeast)	-0.591176	0.0158756
1453282_at	Cxadr	coxsackie virus and adenovirus receptor	-0.591176	0.0158756
1426290_at	Dimt1	DIM1 dimethyladenosine transferase 1-like (S. cerevisiae)	-0.591176	0.0158756
1434832_at	Foxo3	forkhead box O3	-0.591176	0.0158756
1425952_a_at	Gcg	glucagon	-0.591176	0.0158756
1416715_at	Gjb3	gap junction protein, beta 3	-0.591176	0.0158756
1460240_a_at	Hnrnpc	heterogeneous nuclear ribonucleoprotein C	-0.591176	0.0158756
1456030_at	Klf13	Kruppel-like factor 13	-0.591176	0.0158756
1422264_s_at	Klf9	Kruppel-like factor 9	-0.591176	0.0158756
1443879_at	Mier1	mesoderm induction early response 1 homolog (Xenopus laevis	-0.591176	0.0158756
1426364_at	Mrrf	mitochondrial ribosome recycling factor	-0.591176	0.0158756
1426768_at	Msl3l2	male-specific lethal 3-like 2 (Drosophila)	-0.591176	0.0158756
1426286_at	Noc3l	nucleolar complex associated 3 homolog (S. cerevisiae)	-0.591176	0.0158756
1444301_at	Pcdh10	protocadherin 10	-0.591176	0.0158756
1454865_at	Slc9a8	solute carrier family 9 (sodium/hydrogen exchanger), member 8	-0.591176	0.0158756
1454643_at	Ubap2l	ubiquitin associated protein 2-like	-0.591176	0.0158756
1434486_x_at	Ugp2	UDP-glucose pyrophosphorylase 2	-0.591176	0.0158756
1440951_x_at	Wapal	wings apart-like homolog (Drosophila)	-0.591176	0.0158756
1433296_at	2310045N14Rik	RIKEN cDNA 2310045N14 gene	0.591176	0.0158756
1433040_at	2900018E21Rik	RIKEN cDNA 2900018E21 gene	0.591176	0.0158756
1432124_at	4921511I17Rik	RIKEN cDNA 4921511I17 gene	0.591176	0.0158756
1451867_x_at	Arhgap6	Rho GTPase activating protein 6	0.591176	0.0158756
1420926_at	Arx	aristaless related homeobox	0.591176	0.0158756
1443960_at	Asrgl1	asparaginase like 1	0.591176	0.0158756
1440558_at	Atp9b	ATPase, class II, type 9B	0.591176	0.0158756
1455269_a_at	Coro1a	coronin, actin binding protein 1A	0.591176	0.0158756
1428739_at	Enho	energy homeostasis associated	0.591176	0.0158756
1434141_at	Gucy1a3	guanylate cyclase 1, soluble, alpha 3	0.591176	0.0158756
1435349_at	Nrp2	neuropilin 2	0.591176	0.0158756
1449140_at	Nudcd2	NudC domain containing 2	0.591176	0.0158756
1434069_at	Prex1	phosphatidylinositol-3,4,5-trisphosphate-dependent Rac exchange factor 1	0.591176	0.0158756
1422630_at	Rad50	RAD50 homolog (S. cerevisiae)	0.591176	0.0158756
1434754_at	Rap1gap2	RAP1 GTPase activating protein 2	0.591176	0.0158756
1415822_at	Scd2	stearoyl-Coenzyme A desaturase 2	0.591176	0.0158756
1449509_at	Serf1	small EDRK-rich factor 1	0.591176	0.0158756
1453313_at	Sesn3	sestrin 3	0.591176	0.0158756
1417405_at	Stard3	START domain containing 3	0.591176	0.0158756
1426248_at	Stk24	serine/threonine kinase 24	0.591176	0.0158756
1427911_at	Tmem173	transmembrane protein 173	0.591176	0.0158756
1438878_at	6430537K16Rik	RIKEN cDNA 6430537K16 gene	-0.588235	0.0165397
1454727_at	Afap1l1	actin filament associated protein 1-like 1	0.588235	0.0165397
1436168_at	C730029A08Rik	RIKEN cDNA C730029A08 gene	0.588235	0.0165397
1434973_at	Car7	carbonic anhydrase 7	0.588235	0.0165397
1416616_s_at	Clpp	ClpP caseinolytic peptidase, ATP-dependent, proteolytic subunit	-0.588235	0.0165397
1431930_x_at	Crls1	cardiolipin synthase 1	-0.588235	0.0165397
1426915_at	Dapk1	death associated protein kinase 1	-0.588235	0.0165397
1423773_at	Gpbp1	GC-rich promoter binding protein 1	-0.588235	0.0165397
1442114_at	Gpn1	GPN-loop GTPase 1	-0.588235	0.0165397
1451890_at	Kif13a	kinesin family member 13A	-0.588235	0.0165397
1428081_at	Klhl21	kelch-like 21	-0.588235	0.0165397
1422463_a_at	Mrpl3	mitochondrial ribosomal protein L3	-0.588235	0.0165397
1447487_at	Opalin	oligodendrocytic myelin paranodal and inner loop protein	0.588235	0.0165397
1451839_a_at	Pde7a	phosphodiesterase 7A	0.588235	0.0165397
1423282_at	Pitpna	phosphatidylinositol transfer protein, alpha	0.588235	0.0165397
1417661_at	Rdm1	RAD52 motif 1	-0.588235	0.0165397
1416059_at	Sec23b	SEC23B (S. cerevisiae)	-0.588235	0.0165397
1420824_at	Sema4d	sema domain, immunoglobulin domain (Ig), transmembrane domain (TM) and short cytoplasmic domain, (semaphorin) 4D	0.588235	0.0165397
1424165_a_at	Sharpin	SHANK-associated RH domain interacting protein	0.588235	0.0165397
1460247_a_at	Skp2	S-phase kinase-associated protein 2 (p45)	0.588235	0.0165397
1439661_at	Slc16a14	solute carrier family 16 (monocarboxylic acid transporters), member 14	-0.588235	0.0165397
1454703_x_at	Snhg1	small nucleolar RNA host gene (non-protein coding) 1	-0.588235	0.0165397
1427677_a_at	Sox6	SRY-box containing gene 6	-0.588235	0.0165397
1416114_at	Sparcl1	SPARC-like 1	0.588235	0.0165397
1448388_a_at	Sptssa	serine palmitoyltransferase, small subunit A	0.588235	0.0165397
1426790_at	Ssrp1	structure specific recognition protein 1	-0.588235	0.0165397
1436007_a_at	Thumpd1	THUMP domain containing 1	-0.588235	0.0165397
1431659_at	Tmem86b	transmembrane protein 86B	0.588235	0.0165397
1454914_at	U2surp	U2 snRNP-associated SURP domain containing	-0.588235	0.0165397
1425816_at	Zfp287	zinc finger protein 287	0.588235	0.0165397
1453959_at	Zfp763	zinc finger protein 763	-0.588235	0.0165397
1432723_at	4933408K01Rik	RIKEN cDNA 4933408K01 gene	-0.585294	0.0172253
1437394_at	Agap1	ArfGAP with GTPase domain, ankyrin repeat and PH domain 1	-0.585294	0.0172253
1438469_at	Bcorl1	BCL6 co-repressor-like 1	-0.585294	0.0172253
1428524_at	Cars2	cysteinyl-tRNA synthetase 2 (mitochondrial)(putative)	-0.585294	0.0172253
1456879_at	Ccdc174	coiled-coil domain containing 174	-0.585294	0.0172253
1431240_at	Clec2h	C-type lectin domain family 2, member h	-0.585294	0.0172253
1420936_s_at	Cpsf2	cleavage and polyadenylation specific factor 2	-0.585294	0.0172253
1448613_at	Ecm1	extracellular matrix protein 1	-0.585294	0.0172253
1452491_at	Gm11767	predicted gene 11767	-0.585294	0.0172253
1417156_at	Krt19	keratin 19	-0.585294	0.0172253
1455736_at	Mybpc2	myosin binding protein C, fast-type	-0.585294	0.0172253
1454902_at	Prkcz	protein kinase C, zeta	-0.585294	0.0172253
1421265_a_at	Rbm38	RNA binding motif protein 38	-0.585294	0.0172253
1424090_at	Sdcbp2	syndecan binding protein (syntenin) 2	-0.585294	0.0172253
1452765_at	Slc39a9	solute carrier family 39 (zinc transporter), member 9	-0.585294	0.0172253
1416281_at	Wdr45b	WD repeat domain 45B	-0.585294	0.0172253
1418006_at	Zc3h18	zinc finger CCCH-type containing 18	-0.585294	0.0172253
1455778_at	Zkscan8	zinc finger with KRAB and SCAN domains 8	-0.585294	0.0172253
1438582_at	Actr5	ARP5 actin-related protein 5	0.585294	0.0172253
1434450_s_at	Adrbk2	adrenergic receptor kinase, beta 2	0.585294	0.0172253
1433463_at	Brox	BRO1 domain and CAAX motif containing	0.585294	0.0172253
1436602_x_at	Cacna1b	calcium channel, voltage-dependent, N type, alpha 1B subunit	0.585294	0.0172253
1449839_at	Casp3	caspase 3	0.585294	0.0172253
1423693_at	Cela1	chymotrypsin-like elastase family, member 1	0.585294	0.0172253
1444504_at	Dhrs7c	dehydrogenase/reductase (SDR family) member 7C	0.585294	0.0172253
1445503_at	Gm715	predicted gene 715	0.585294	0.0172253
1451229_at	Hdac11	histone deacetylase 11	0.585294	0.0172253
1419042_at	Iigp1	interferon inducible GTPase 1	0.585294	0.0172253
1425888_at	Klra17	killer cell lectin-like receptor, subfamily A, member 17	0.585294	0.0172253
1439708_at	Myom3	myomesin family, member 3	0.585294	0.0172253
1452190_at	Prcp	prolylcarboxypeptidase (angiotensinase C)	0.585294	0.0172253
1417777_at	Ptgr1	prostaglandin reductase 1	0.585294	0.0172253
1417676_a_at	Ptpro	protein tyrosine phosphatase, receptor type, O	0.585294	0.0172253
1437279_x_at	Sdc1	syndecan 1	0.585294	0.0172253
1448400_a_at	Smarcd2	SWI/SNF related, matrix associated, actin dependent regulator of chromatin, subfamily d, member 2	0.585294	0.0172253
1432559_at	2210409D07Rik	RIKEN cDNA 2210409D07 gene	-0.582353	0.0179327
1453945_at	2310005E17Rik	RIKEN cDNA 2310005E17 gene	0.582353	0.0179327
1423786_at	8430410A17Rik	RIKEN cDNA 8430410A17 gene	-0.582353	0.0179327
1435070_at	Aebp2	AE binding protein 2	0.582353	0.0179327
1460345_at	Aida	axin interactor, dorsalization associated	0.582353	0.0179327
1434372_at	AW112010	expressed sequence AW112010	0.582353	0.0179327
1418126_at	Ccl5	chemokine (C-C motif) ligand 5	0.582353	0.0179327
1450312_at	Cdh20	cadherin 20	-0.582353	0.0179327
1432362_at	Cenpp	centromere protein P	0.582353	0.0179327
1421295_at	Chrdl1	chordin-like 1	-0.582353	0.0179327
1419468_at	Clec14a	C-type lectin domain family 14, member a	0.582353	0.0179327
1429798_s_at	Cmtm5	CKLF-like MARVEL transmembrane domain containing 5	-0.582353	0.0179327
1434917_at	Cobl	cordon-bleu	-0.582353	0.0179327
1430168_at	Cstad	CSA-conditional, T cell activation-dependent protein	0.582353	0.0179327
1419590_at	Cyp2b9	cytochrome P450, family 2, subfamily b, polypeptide 9	0.582353	0.0179327
1439761_x_at	D830026I12Rik	RIKEN cDNA D830026I12 gene	0.582353	0.0179327
1450863_a_at	Dclk1	doublecortin-like kinase 1	0.582353	0.0179327
1418803_a_at	Fasl	Fas ligand (TNF superfamily, member 6)	0.582353	0.0179327
1450648_s_at	H2-Ab1	histocompatibility 2, class II antigen A, beta 1	0.582353	0.0179327
1444486_at	Klhl5	kelch-like 5	0.582353	0.0179327
1421279_at	Lamc2	laminin, gamma 2	-0.582353	0.0179327
1415971_at	Marcks	myristoylated alanine rich protein kinase C substrate	0.582353	0.0179327
1452464_a_at	Metap1d	methionyl aminopeptidase type 1D (mitochondrial)	-0.582353	0.0179327
1421706_at	Mmp20	matrix metallopeptidase 20 (enamelysin)	-0.582353	0.0179327
1422464_at	Mrpl3	mitochondrial ribosomal protein L3	-0.582353	0.0179327
1421266_s_at	Nfkbib	nuclear factor of kappa light polypeptide gene enhancer in B cells inhibitor, beta	-0.582353	0.0179327
1451226_at	Pex6	peroxisomal biogenesis factor 6	-0.582353	0.0179327
1460411_s_at	Pkdcc	protein kinase domain containing, cytoplasmic	-0.582353	0.0179327
1451179_a_at	Qk	quaking	0.582353	0.0179327
1440849_at	Rasgrf2	RAS protein-specific guanine nucleotide-releasing factor 2	0.582353	0.0179327
1426443_at	Rhbdd2	rhomboid domain containing 2	-0.582353	0.0179327
1433448_at	Slc25a44	solute carrier family 25, member 44	-0.582353	0.0179327
1442062_at	Smad2	SMAD family member 2	0.582353	0.0179327
1418946_at	St3gal1	ST3 beta-galactoside alpha-2,3-sialyltransferase 1	-0.582353	0.0179327
1430259_at	Tnfrsf11a	tumor necrosis factor receptor superfamily, member 11a	0.582353	0.0179327
1424281_at	Ubap2	ubiquitin-associated protein 2	0.582353	0.0179327
1452779_at	Ube2ql1	ubiquitin-conjugating enzyme E2Q family-like 1	-0.582353	0.0179327
1425278_at	Ube4a	ubiquitination factor E4A, UFD2 homolog (S. cerevisiae)	-0.582353	0.0179327
1437227_at	Urm1	ubiquitin related modifier 1 homolog (S. cerevisiae)	0.582353	0.0179327
1428628_at	Ak8	adenylate kinase 8	0.579412	0.0186625
1423037_at	Aplnr	apelin receptor	0.579412	0.0186625
1452050_at	Camk1d	calcium/calmodulin-dependent protein kinase ID	0.579412	0.0186625
1452984_at	Ccny	cyclin Y	0.579412	0.0186625
1432330_at	Cfhr3	complement factor H-related 3	0.579412	0.0186625
1422677_at	Dgat2	diacylglycerol O-acyltransferase 2	0.579412	0.0186625
1424295_at	Dppa3	developmental pluripotency-associated 3	0.579412	0.0186625
1460433_at	Entpd6	ectonucleoside triphosphate diphosphohydrolase 6	0.579412	0.0186625
1434285_at	Frmd4a	FERM domain containing 4A	0.579412	0.0186625
1458233_at	Fryl	furry homolog-like (Drosophila)	0.579412	0.0186625
1421088_at	Gpc4	glypican 4	0.579412	0.0186625
1440225_at	Gpr116	G protein-coupled receptor 116	0.579412	0.0186625
1449492_a_at	Lect2	leukocyte cell-derived chemotaxin 2	0.579412	0.0186625
1428820_at	Mapre1	microtubule-associated protein, RP/EB family, member 1	0.579412	0.0186625
1421027_a_at	Mef2c	myocyte enhancer factor 2C	0.579412	0.0186625
1453314_x_at	Mis18a	MIS18 kinetochore protein homolog A (S. pombe)	0.579412	0.0186625
1418840_at	Pdcd4	programmed cell death 4	0.579412	0.0186625
1439484_at	Pde7a	phosphodiesterase 7A	0.579412	0.0186625
1421800_at	Phxr1	per-hexamer repeat gene 1	0.579412	0.0186625
1455343_at	Plekha7	pleckstrin homology domain containing, family A member 7	0.579412	0.0186625
1417751_at	Stk10	serine/threonine kinase 10	0.579412	0.0186625
1454709_at	Tmem64	transmembrane protein 64	0.579412	0.0186625
1455162_at	Ttc39a	tetratricopeptide repeat domain 39A	0.579412	0.0186625
1455222_a_at	Ubp1	upstream binding protein 1	0.579412	0.0186625
1451437_at	Zdhhc20	zinc finger, DHHC domain containing 20	0.579412	0.0186625
1449754_at	AA511261	expressed sequence AA511261	-0.579412	0.0186625
1427373_at	Amigo1	adhesion molecule with Ig like domain 1	-0.579412	0.0186625
1434824_at	Baz1b	bromodomain adjacent to zinc finger domain, 1B	-0.579412	0.0186625
1435018_at	Cacfd1	calcium channel flower domain containing 1	-0.579412	0.0186625
1423779_at	Chchd6	coiled-coil-helix-coiled-coil-helix domain containing 6	-0.579412	0.0186625
1446219_at	D930015E06Rik	RIKEN cDNA D930015E06 gene	-0.579412	0.0186625
1436476_at	Dand5	DAN domain family, member 5	-0.579412	0.0186625
1437737_at	Dis3l	DIS3 mitotic control homolog (S. cerevisiae)-like	-0.579412	0.0186625
1448677_at	Emc8	ER membrane protein complex subunit 8	-0.579412	0.0186625
1446165_at	Gm6211	predicted gene 6211	-0.579412	0.0186625
1416067_at	Ifrd1	interferon-related developmental regulator 1	-0.579412	0.0186625
1426111_x_at	Irf3	interferon regulatory factor 3	-0.579412	0.0186625
1449463_at	Klk1b8	kallikrein 1-related peptidase b8	-0.579412	0.0186625
1420550_at	Lce1f	late cornified envelope 1F	-0.579412	0.0186625
1455754_at	Lmo3	LIM domain only 3	-0.579412	0.0186625
1432715_at	Lrrn1	leucine rich repeat protein 1, neuronal	-0.579412	0.0186625
1425975_a_at	Mapk8ip3	mitogen-activated protein kinase 8 interacting protein 3	-0.579412	0.0186625
1452298_a_at	Myo5b	myosin VB	-0.579412	0.0186625
1423175_s_at	Pard6b	par-6 (partitioning defective 6) homolog beta (C. elegans)	-0.579412	0.0186625
1453541_at	Pfkl	phosphofructokinase, liver, B-type	-0.579412	0.0186625
1450271_at	Ptk6	PTK6 protein tyrosine kinase 6	-0.579412	0.0186625
1460700_at	Stat3	signal transducer and activator of transcription 3	-0.579412	0.0186625
1434244_x_at	Trmt2a	TRM2 tRNA methyltransferase 2A	-0.579412	0.0186625
1446820_at	Zfp182	zinc finger protein 182	-0.579412	0.0186625
1454273_at	1700025H01Rik	RIKEN cDNA 1700025H01 gene	-0.576471	0.0194151
1428468_at	3110043O21Rik	RIKEN cDNA 3110043O21 gene	-0.576471	0.0194151
1430003_at	6330412A17Rik	RIKEN cDNA 6330412A17 gene	-0.576471	0.0194151
1432977_at	9030607L02Rik	RIKEN cDNA 9030607L02 gene	-0.576471	0.0194151
1426861_at	Aftph	aftiphilin	-0.576471	0.0194151
1450217_at	Ccl28	chemokine (C-C motif) ligand 28	-0.576471	0.0194151
1438016_at	Dkc1	dyskeratosis congenita 1, dyskerin	-0.576471	0.0194151
1418592_at	Dnaja4	DnaJ (Hsp40) homolog, subfamily A, member 4	-0.576471	0.0194151
1418714_at	Dusp8	dual specificity phosphatase 8	-0.576471	0.0194151
1459503_at	Gm3764	predicted gene 3764	-0.576471	0.0194151
1427855_at	Igkv19-93	immunoglobulin kappa chain variable 19-93	-0.576471	0.0194151
1436952_at	Klf9	Kruppel-like factor 9	-0.576471	0.0194151
1449851_at	Per1	period circadian clock 1	-0.576471	0.0194151
1451037_at	Ptpn9	protein tyrosine phosphatase, non-receptor type 9	-0.576471	0.0194151
1438241_at	Rgma	RGM domain family, member A	-0.576471	0.0194151
1423281_at	Stmn2	stathmin-like 2	-0.576471	0.0194151
1439238_at	Sun2	Sad1 and UNC84 domain containing 2	-0.576471	0.0194151
1421904_at	Tgs1	trimethylguanosine synthase homolog (S. cerevisiae)	-0.576471	0.0194151
1424354_at	Tmem140	transmembrane protein 140	-0.576471	0.0194151
1452665_at	Ttc27	tetratricopeptide repeat domain 27	-0.576471	0.0194151
1453990_at	4930554G24Rik	RIKEN cDNA 4930554G24 gene	0.576471	0.0194151
1430958_at	4933430N04Rik	RIKEN cDNA 4933430N04 gene	0.576471	0.0194151
1436211_at	Alyref	Aly/REF export factor	0.576471	0.0194151
1434856_at	Ankrd44	ankyrin repeat domain 44	0.576471	0.0194151
1425146_at	Ccdc166	coiled-coil domain containing 166	0.576471	0.0194151
1436852_at	E130308A19Rik	RIKEN cDNA E130308A19 gene	0.576471	0.0194151
1419639_at	Efnb2	ephrin B2	0.576471	0.0194151
1450241_a_at	Evi2a	ecotropic viral integration site 2a	0.576471	0.0194151
1435335_a_at	Gnptab	N-acetylglucosamine-1-phosphate transferase, alpha and beta subunits	0.576471	0.0194151
1416411_at	Gstm2	glutathione S-transferase, mu 2	0.576471	0.0194151
1422527_at	H2-DMa	histocompatibility 2, class II, locus DMa	0.576471	0.0194151
1417369_at	Hsd17b4	hydroxysteroid (17-beta) dehydrogenase 4	0.576471	0.0194151
1421835_at	Map7	microtubule-associated protein 7	0.576471	0.0194151
1419442_at	Matn2	matrilin 2	0.576471	0.0194151
1438819_at	Nab1	Ngfi-A binding protein 1	0.576471	0.0194151
1454816_at	Rp2h	retinitis pigmentosa 2 homolog (human)	0.576471	0.0194151
1450459_at	Sppl2a	signal peptide peptidase like 2A	0.576471	0.0194151
1431816_at	Tex9	testis expressed gene 9	0.576471	0.0194151
1435386_at	Vwf	Von Willebrand factor homolog	0.576471	0.0194151
1436085_at	Zbtb34	zinc finger and BTB domain containing 34	0.576471	0.0194151
1457006_at	1700106J12Rik	RIKEN cDNA 1700106J12 gene	-0.573529	0.020191
1431104_at	4930522H14Rik	RIKEN cDNA 4930522H14 gene	-0.573529	0.020191
1454123_at	4933406K04Rik	RIKEN cDNA 4933406K04 gene	0.573529	0.020191
1433151_at	4933415b22rik	RIKEN cDNA 4933415B22 gene	-0.573529	0.020191
1453873_at	4933421H06Rik	RIKEN cDNA 4933421H06 gene	-0.573529	0.020191
1444091_a_at	6430571L13Rik	RIKEN cDNA 6430571L13 gene	0.573529	0.020191
1433191_at	A430105P17Rik	RIKEN cDNA A430105P17 gene	0.573529	0.020191
1434032_at	Agap3	ArfGAP with GTPase domain, ankyrin repeat and PH domain 3	-0.573529	0.020191
1428138_s_at	Arl8b	ADP-ribosylation factor-like 8B	-0.573529	0.020191
1423154_at	BC005537	cDNA sequence BC005537	0.573529	0.020191
1420631_a_at	Blcap	bladder cancer associated protein homolog (human)	-0.573529	0.020191
1455851_at	Bmp5	bone morphogenetic protein 5	0.573529	0.020191
1452501_at	Cyp2c38	cytochrome P450, family 2, subfamily c, polypeptide 38	0.573529	0.020191
1416071_at	Ddx18	DEAD (Asp-Glu-Ala-Asp) box polypeptide 18	-0.573529	0.020191
1420543_at	Dnajc28	DnaJ (Hsp40) homolog, subfamily C, member 28	-0.573529	0.020191
1451428_x_at	Egfl7	EGF-like domain 7	0.573529	0.020191
1416444_at	Elovl2	elongation of very long chain fatty acids (FEN1/Elo2, SUR4/Elo3, yeast)-like 2	0.573529	0.020191
1425581_s_at	Galnt7	UDP-N-acetyl-alpha-D-galactosamine: polypeptide N-acetylgalactosaminyltransferase 7	0.573529	0.020191
1449204_at	Gjb5	gap junction protein, beta 5	-0.573529	0.020191
1426218_at	Glcci1	glucocorticoid induced transcript 1	0.573529	0.020191
1434259_at	Gm3925	predicted gene 3925	-0.573529	0.020191
1424172_at	Hagh	hydroxyacyl glutathione hydrolase	-0.573529	0.020191
1421306_a_at	Hdac9	histone deacetylase 9	0.573529	0.020191
1424553_at	Hhatl	hedgehog acyltransferase-like	-0.573529	0.020191
1433696_at	Hn1l	hematological and neurological expressed 1-like	0.573529	0.020191
1423259_at	Id4	inhibitor of DNA binding 4	0.573529	0.020191
1416295_a_at	Il2rg	interleukin 2 receptor, gamma chain	0.573529	0.020191
1415961_at	Itm2c	integral membrane protein 2C	0.573529	0.020191
1442643_at	Kdm6b	KDM1 lysine (K)-specific demethylase 6B	0.573529	0.020191
1429379_at	Lyve1	lymphatic vessel endothelial hyaluronan receptor 1	-0.573529	0.020191
1452064_at	Med23	mediator complex subunit 23	-0.573529	0.020191
1458368_at	Myh4	myosin, heavy polypeptide 4, skeletal muscle	-0.573529	0.020191
1420159_at	Myo1e	myosin IE	0.573529	0.020191
1416901_at	Npc2	Niemann Pick type C2	0.573529	0.020191
1426749_at	Prmt3	protein arginine N-methyltransferase 3	-0.573529	0.020191
1428674_at	Prpf38b	PRP38 pre-mRNA processing factor 38 (yeast) domain containing B	-0.573529	0.020191
1456117_at	Rrp1b	ribosomal RNA processing 1 homolog B (S. cerevisiae)	-0.573529	0.020191
1448482_at	Slc39a8	solute carrier family 39 (metal ion transporter), member 8	-0.573529	0.020191
1435008_at	Slc9a6	solute carrier family 9 (sodium/hydrogen exchanger), member 6	-0.573529	0.020191
1423670_a_at	Srpr	signal recognition particle receptor ('docking protein')	-0.573529	0.020191
1436324_at	Stard9	START domain containing 9	0.573529	0.020191
1432311_at	Tmem168	transmembrane protein 168	-0.573529	0.020191
1435456_at	Ttc28	tetratricopeptide repeat domain 28	0.573529	0.020191
1417757_at	Unc13b	unc-13 homolog B (C. elegans)	0.573529	0.020191
1435831_at	Upk1b	uroplakin 1B	-0.573529	0.020191
1438756_at	Ankrd29	ankyrin repeat domain 29	0.570588	0.0209907
1450042_at	Arx	aristaless related homeobox	0.570588	0.0209907
1435449_at	Bcl2l11	BCL2-like 11 (apoptosis facilitator)	0.570588	0.0209907
1435894_at	C030014L02	uncharacterized protein C030014L02	0.570588	0.0209907
1455356_at	Camsap1	calmodulin regulated spectrin-associated protein 1	-0.570588	0.0209907
1454266_at	Cldnd2	claudin domain containing 2	-0.570588	0.0209907
1426072_at	Cmklr1	chemokine-like receptor 1	-0.570588	0.0209907
1419527_at	Comp	cartilage oligomeric matrix protein	0.570588	0.0209907
1452096_s_at	D230025D16Rik	RIKEN cDNA D230025D16 gene	-0.570588	0.0209907
1420636_a_at	Dusp12	dual specificity phosphatase 12	-0.570588	0.0209907
1420722_at	Elovl3	elongation of very long chain fatty acids (FEN1/Elo2, SUR4/Elo3, yeast)-like 3	0.570588	0.0209907
1416888_at	Fadd	Fas (TNFRSF6)-associated via death domain	0.570588	0.0209907
1438322_x_at	Fdft1	farnesyl diphosphate farnesyl transferase 1	0.570588	0.0209907
1444520_at	Fryl	furry homolog-like (Drosophila)	0.570588	0.0209907
1437436_s_at	Grk6	G protein-coupled receptor kinase 6	0.570588	0.0209907
1427350_a_at	Gtpbp6	GTP binding protein 6 (putative)	-0.570588	0.0209907
1450678_at	Itgb2	integrin beta 2	0.570588	0.0209907
1417279_at	Itpr1	inositol 1,4,5-trisphosphate receptor 1	0.570588	0.0209907
1453592_at	Lrrc39	leucine rich repeat containing 39	0.570588	0.0209907
1451255_at	Lsr	lipolysis stimulated lipoprotein receptor	-0.570588	0.0209907
1427040_at	Mdfic	MyoD family inhibitor domain containing	0.570588	0.0209907
1449590_a_at	Mras	muscle and microspikes RAS	-0.570588	0.0209907
1433766_at	Naa25	N(alpha)-acetyltransferase 25, NatB auxiliary subunit	-0.570588	0.0209907
1437132_x_at	Nedd9	neural precursor cell expressed, developmentally down-regulated gene 9	0.570588	0.0209907
1455035_s_at	Nop56	NOP56 ribonucleoprotein	-0.570588	0.0209907
1430341_at	Nudt5	nudix (nucleoside diphosphate linked moiety X)-type motif 5	-0.570588	0.0209907
1421456_at	P2ry1	purinergic receptor P2Y, G-protein coupled 1	0.570588	0.0209907
1421046_a_at	Pabpc4	poly(A) binding protein, cytoplasmic 4	-0.570588	0.0209907
1438682_at	Pik3r1	phosphatidylinositol 3-kinase, regulatory subunit, polypeptide 1 (p85 alpha)	-0.570588	0.0209907
1420737_at	Pmfbp1	polyamine modulated factor 1 binding protein 1	0.570588	0.0209907
1455450_at	Ptpn3	protein tyrosine phosphatase, non-receptor type 3	0.570588	0.0209907
1420628_at	Pura	purine rich element binding protein A	-0.570588	0.0209907
1435517_x_at	Ralb	v-ral simian leukemia viral oncogene homolog B (ras related)	0.570588	0.0209907
1449461_at	Rbp7	retinol binding protein 7, cellular	-0.570588	0.0209907
1449914_at	Ribc1	RIB43A domain with coiled-coils 1	-0.570588	0.0209907
1428710_at	Rit1	Ras-like without CAAX 1	-0.570588	0.0209907
1416896_at	Rps6ka1	ribosomal protein S6 kinase polypeptide 1	0.570588	0.0209907
1418563_at	Serbp1	serpine1 mRNA binding protein 1	-0.570588	0.0209907
1436368_at	Slc16a10	solute carrier family 16 (monocarboxylic acid transporters), member 10	-0.570588	0.0209907
1418843_at	Slc30a4	solute carrier family 30 (zinc transporter), member 4	0.570588	0.0209907
1427441_a_at	Suclg2	succinate-Coenzyme A ligase, GDP-forming, beta subunit	-0.570588	0.0209907
1459860_x_at	Trim2	tripartite motif-containing 2	0.570588	0.0209907
1451216_at	Zfp330	zinc finger protein 330	-0.570588	0.0209907
1420110_s_at	Zfp334	zinc finger protein 334	0.570588	0.0209907
1451171_at	2310008H04Rik	RIKEN cDNA 2310008H04 gene	-0.567647	0.0218146
1421129_a_at	Atp2a3	ATPase, Ca++ transporting, ubiquitous	0.567647	0.0218146
1452372_at	Bsdc1	BSD domain containing 1	-0.567647	0.0218146
1459186_at	C80165	expressed sequence C80165	-0.567647	0.0218146
1452829_at	Cad	carbamoyl-phosphate synthetase 2, aspartate transcarbamylase, and dihydroorotase	-0.567647	0.0218146
1460382_at	Ccm2l	cerebral cavernous malformation 2-like	0.567647	0.0218146
1427123_s_at	Copg2as2	coatomer protein complex, subunit gamma 2, antisense 2	0.567647	0.0218146
1422493_at	Cpox	coproporphyrinogen oxidase	-0.567647	0.0218146
1421810_at	Dgcr2	DiGeorge syndrome critical region gene 2	-0.567647	0.0218146
1438407_at	Dsel	dermatan sulfate epimerase-like	0.567647	0.0218146
1451402_at	Ecd	ecdysoneless homolog (Drosophila)	-0.567647	0.0218146
1448499_a_at	Ephx2	epoxide hydrolase 2, cytoplasmic	-0.567647	0.0218146
1455428_at	Fam53b	family with sequence similarity 53, member B	0.567647	0.0218146
1418497_at	Fgf13	fibroblast growth factor 13	0.567647	0.0218146
1436650_at	Filip1	filamin A interacting protein 1	0.567647	0.0218146
1438745_at	Gm10638	predicted gene 10638	-0.567647	0.0218146
1439338_at	Gm6150	predicted gene 6150	0.567647	0.0218146
1431771_a_at	Irak1bp1	interleukin-1 receptor-associated kinase 1 binding protein 1	-0.567647	0.0218146
1421038_a_at	Kcnn4	potassium intermediate/small conductance calcium-activated channel, subfamily N, member 4	0.567647	0.0218146
1434129_s_at	Lhfpl2	lipoma HMGIC fusion partner-like 2	0.567647	0.0218146
1447150_at	Mycbp2	MYC binding protein 2	0.567647	0.0218146
1439506_at	Myrf	myelin regulatory factor	-0.567647	0.0218146
1456854_at	Neurl1a	neuralized homolog 1A (Drosophila)	0.567647	0.0218146
1443990_at	Ntrk1	neurotrophic tyrosine kinase, receptor, type 1	-0.567647	0.0218146
1438455_at	Pabpc4l	poly(A) binding protein, cytoplasmic 4-like	0.567647	0.0218146
1434984_at	Plk5	polo-like kinase 5	-0.567647	0.0218146
1424566_s_at	Polr3d	polymerase (RNA) III (DNA directed) polypeptide D	-0.567647	0.0218146
1425542_a_at	Ppp2r5c	protein phosphatase 2, regulatory subunit B (B56), gamma isoform	0.567647	0.0218146
1443144_at	Prkcb	protein kinase C, beta	0.567647	0.0218146
1455758_at	Prkcg	protein kinase C, gamma	0.567647	0.0218146
1450696_at	Psmb9	proteasome (prosome, macropain) subunit, beta type 9 (large multifunctional peptidase 2)	0.567647	0.0218146
1448816_at	Ptgis	prostaglandin I2 (prostacyclin) synthase	-0.567647	0.0218146
1421856_at	S100a3	S100 calcium binding protein A3	0.567647	0.0218146
1440846_at	Scai	suppressor of cancer cell invasion	0.567647	0.0218146
1415823_at	Scd2	stearoyl-Coenzyme A desaturase 2	0.567647	0.0218146
1438121_at	Sec24a	Sec24 related gene family, member A (S. cerevisiae)	-0.567647	0.0218146
1428440_at	Slc25a12	solute carrier family 25 (mitochondrial carrier, Aralar), member 12	0.567647	0.0218146
1435007_s_at	Slc25a47	solute carrier family 25, member 47	-0.567647	0.0218146
1456457_at	Slc32a1	solute carrier family 32 (GABA vesicular transporter), member 1	-0.567647	0.0218146
1456493_at	Sp110	Sp110 nuclear body protein	0.567647	0.0218146
1416861_at	Stam	signal transducing adaptor molecule (SH3 domain and ITAM motif) 1	-0.567647	0.0218146
1436319_at	Sulf1	sulfatase 1	-0.567647	0.0218146
1432349_a_at	Sync	syncoilin	-0.567647	0.0218146
1455425_at	Tet1	tet methylcytosine dioxygenase 1	0.567647	0.0218146
1438964_x_at	Tfpt	TCF3 (E2A) fusion partner	-0.567647	0.0218146
1456057_x_at	Tmem109	transmembrane protein 109	0.567647	0.0218146
1423707_at	Tmem50b	transmembrane protein 50B	0.567647	0.0218146
1433735_a_at	Tmem64	transmembrane protein 64	0.567647	0.0218146
1442169_at	Vldlr	very low density lipoprotein receptor	0.567647	0.0218146
1444434_at	Wdr33	WD repeat domain 33	-0.567647	0.0218146
1427830_at	Zfp260	zinc finger protein 260	0.567647	0.0218146
1458274_at	Zfp69	zinc finger protein 69	0.567647	0.0218146
1454598_at	4930425F17Rik	RIKEN cDNA 4930425F17 gene	0.564706	0.0226632
1453883_at	4933425B07Rik	RIKEN cDNA 4933425B07 gene	0.564706	0.0226632
1444734_at	A330001L22Rik	RIKEN cDNA A330001L22 gene	-0.564706	0.0226632
1433855_at	Abat	4-aminobutyrate aminotransferase	0.564706	0.0226632
1417669_at	Abhd12	abhydrolase domain containing 12	0.564706	0.0226632
1441752_at	Art3	ADP-ribosyltransferase 3	-0.564706	0.0226632
1433966_x_at	Asns	asparagine synthetase	-0.564706	0.0226632
1444682_at	BC037032	cDNA Sequence BC037032	0.564706	0.0226632
1428792_at	Bcas1	breast carcinoma amplified sequence 1	-0.564706	0.0226632
1427265_at	Bcr	breakpoint cluster region	-0.564706	0.0226632
1438701_at	Bicd1	bicaudal D homolog 1 (Drosophila)	-0.564706	0.0226632
1428377_at	Btbd11	BTB (POZ) domain containing 11	-0.564706	0.0226632
1421948_a_at	Cep89	centrosomal protein 89	-0.564706	0.0226632
1421685_at	Clec4b1	C-type lectin domain family 4, member b1	0.564706	0.0226632
1437146_x_at	Coro7	coronin 7	0.564706	0.0226632
1427321_s_at	Cxadr	coxsackie virus and adenovirus receptor	-0.564706	0.0226632
1427423_at	Cyb5rl	cytochrome b5 reductase-like	-0.564706	0.0226632
1456051_at	Drd1a	dopamine receptor D1A	-0.564706	0.0226632
1460518_at	E130119H09Rik	RIKEN cDNA E130119H09 gene	-0.564706	0.0226632
1448814_at	Gab1	growth factor receptor bound protein 2-associated protein 1	0.564706	0.0226632
1446086_s_at	Gli2	GLI-Kruppel family member GLI2	0.564706	0.0226632
1457302_at	Gm17491	predicted gene, 17491	-0.564706	0.0226632
1439030_at	Gmppb	GDP-mannose pyrophosphorylase B	-0.564706	0.0226632
1421152_a_at	Gnao1	guanine nucleotide binding protein, alpha O	0.564706	0.0226632
1417292_at	Ifi47	interferon gamma inducible protein 47	0.564706	0.0226632
1440557_at	Ipw	imprinted gene in the Prader-Willi syndrome region	0.564706	0.0226632
1445901_at	Lrp2	low density lipoprotein receptor-related protein 2	-0.564706	0.0226632
1427125_s_at	Lrrc41	leucine rich repeat containing 41	-0.564706	0.0226632
1416237_at	Mpzl2	myelin protein zero-like 2	-0.564706	0.0226632
1423314_s_at	Pde7a	phosphodiesterase 7A	0.564706	0.0226632
1425164_a_at	Phkg1	phosphorylase kinase gamma 1	-0.564706	0.0226632
1451475_at	Plxnd1	plexin D1	0.564706	0.0226632
1448105_at	Prm2	protamine 2	-0.564706	0.0226632
1429909_at	Prr5l	proline rich 5 like	-0.564706	0.0226632
1457158_at	Setd6	SET domain containing 6	-0.564706	0.0226632
1456261_at	Sh3kbp1	SH3-domain kinase binding protein 1	0.564706	0.0226632
1441513_at	Tank	TRAF family member-associated Nf-kappa B activator	-0.564706	0.0226632
1426970_a_at	Uba7	ubiquitin-like modifier activating enzyme 7	0.564706	0.0226632
1432426_a_at	Ube2f	ubiquitin-conjugating enzyme E2F (putative)	-0.564706	0.0226632
1452095_a_at	Vimp	VCP-interacting membrane protein	-0.564706	0.0226632
1417388_at	Bex2	brain expressed X-linked 2	0.561765	0.023537
1445335_at	C78888	expressed sequence C78888	0.561765	0.023537
1441845_at	Caps2	calcyphosphine 2	0.561765	0.023537
1437216_at	Ccdc88a	coiled coil domain containing 88A	0.561765	0.023537
1450884_at	Cd36	CD36 antigen	0.561765	0.023537
1428750_at	Cdc42ep2	CDC42 effector protein (Rho GTPase binding) 2	0.561765	0.023537
1437274_at	Copa	coatomer protein complex subunit alpha	0.561765	0.023537
1448823_at	Cxcl12	chemokine (C-X-C motif) ligand 12	0.561765	0.023537
1436778_at	Cybb	cytochrome b-245, beta polypeptide	0.561765	0.023537
1452847_at	Gatsl3	GATS protein-like 3	0.561765	0.023537
1448452_at	Irf8	interferon regulatory factor 8	0.561765	0.023537
1427005_at	Plk2	polo-like kinase 2	0.561765	0.023537
1456442_at	Rab3il1	RAB3A interacting protein (rabin3)-like 1	0.561765	0.023537
1449516_a_at	Rgs3	regulator of G-protein signaling 3	0.561765	0.023537
1434817_s_at	Rprd2	regulation of nuclear pre-mRNA domain containing 2	0.561765	0.023537
1448123_s_at	Tgfbi	transforming growth factor, beta induced	0.561765	0.023537
1435187_at	Tomm20	translocase of outer mitochondrial membrane 20 homolog (yeast)	0.561765	0.023537
1454478_at	3100002H20Rik	RIKEN cDNA 3100002H20 gene	-0.561765	0.023537
1432148_at	4930533K18Rik	RIKEN cDNA 4930533K18 gene	-0.561765	0.023537
1431467_at	4931402G19Rik	RIKEN cDNA 4931402G19 gene	-0.561765	0.023537
1425390_at	Adat1	adenosine deaminase, tRNA-specific 1	-0.561765	0.023537
1430482_at	Adora3	adenosine A3 receptor	-0.561765	0.023537
1426922_s_at	Agfg1	ArfGAP with FG repeats 1	-0.561765	0.023537
1415719_s_at	Armc1	armadillo repeat containing 1	-0.561765	0.023537
1454617_at	Arrdc3	arrestin domain containing 3	-0.561765	0.023537
1456525_at	Brat1	BRCA1-associated ATM activator 1	-0.561765	0.023537
1419144_at	Cd163	CD163 antigen	-0.561765	0.023537
1423082_at	Derl1	Der1-like domain family, member 1	-0.561765	0.023537
1421883_at	Elavl2	ELAV (embryonic lethal, abnormal vision, Drosophila)-like 2 (Hu antigen B)	-0.561765	0.023537
1419499_at	Gpam	glycerol-3-phosphate acyltransferase, mitochondrial	-0.561765	0.023537
1435899_at	Kdsr	3-ketodihydrosphingosine reductase	-0.561765	0.023537
1424692_at	L3hypdh	L-3-hydroxyproline dehydratase (trans-)	-0.561765	0.023537
1422308_a_at	Lgals7	lectin, galactose binding, soluble 7	-0.561765	0.023537
1439893_at	Mical3	microtubule associated monoxygenase, calponin and LIM domain containing 3	-0.561765	0.023537
1443558_s_at	Nt5dc3	5'-nucleotidase domain containing 3	-0.561765	0.023537
1432460_at	Pldi	polymorphic derived intron containing	-0.561765	0.023537
1428143_a_at	Pnpla2	patatin-like phospholipase domain containing 2	-0.561765	0.023537
1453171_s_at	Ppm1a	protein phosphatase 1A, magnesium dependent, alpha isoform	-0.561765	0.023537
1424209_at	Rars2	arginyl-tRNA synthetase 2, mitochondrial	-0.561765	0.023537
1453085_at	Serpina1f	serine (or cysteine) peptidase inhibitor, clade A, member 1F	-0.561765	0.023537
1458882_at	Serpinb8	serine (or cysteine) peptidase inhibitor, clade B, member 8	-0.561765	0.023537
1448454_at	Srsf6	serine/arginine-rich splicing factor 6	-0.561765	0.023537
1426049_a_at	Terf2ip	telomeric repeat binding factor 2, interacting protein	-0.561765	0.023537
1455992_at	Vgll4	vestigial like 4 (Drosophila)	-0.561765	0.023537
1448915_at	Zfp524	zinc finger protein 524	-0.561765	0.023537
1436204_at	1110059G02Rik	RIKEN cDNA 1110059G02 gene	-0.558824	0.0244365
1432371_a_at	1700109K24Rik	RIKEN cDNA 1700109K24 gene	-0.558824	0.0244365
1433170_at	2900034C19Rik	RIKEN cDNA 2900034C19 gene	-0.558824	0.0244365
1453629_at	4930478L05Rik	RIKEN cDNA 4930478L05 gene	-0.558824	0.0244365
1429339_a_at	Acad10	acyl-Coenzyme A dehydrogenase family, member 10	-0.558824	0.0244365
1426862_at	Aftph	aftiphilin	-0.558824	0.0244365
1457889_at	AU014972	expressed sequence AU014972	-0.558824	0.0244365
1438226_at	AU022252	expressed sequence AU022252	-0.558824	0.0244365
1424266_s_at	Ces1f	carboxylesterase 1F	-0.558824	0.0244365
1448597_at	Cstf1	cleavage stimulation factor, 3' pre-RNA, subunit 1	-0.558824	0.0244365
1452070_at	Dedd2	death effector domain-containing DNA binding protein 2	-0.558824	0.0244365
1444774_at	Det1	de-etiolated homolog 1 (Arabidopsis)	-0.558824	0.0244365
1418938_at	Dio2	deiodinase, iodothyronine, type II	-0.558824	0.0244365
1455257_at	Itgb3	integrin beta 3	-0.558824	0.0244365
1417564_at	Med7	mediator complex subunit 7	-0.558824	0.0244365
1424391_at	Nrd1	nardilysin, N-arginine dibasic convertase, NRD convertase 1	-0.558824	0.0244365
1435907_at	Nrxn2	neurexin II	-0.558824	0.0244365
1426775_s_at	Scamp1	secretory carrier membrane protein 1	-0.558824	0.0244365
1434918_at	Sox6	SRY-box containing gene 6	-0.558824	0.0244365
1423452_at	Stk17b	serine/threonine kinase 17b (apoptosis-inducing)	-0.558824	0.0244365
1430072_at	Tex35	testis expressed 35	-0.558824	0.0244365
1435350_at	Traf6	TNF receptor-associated factor 6	-0.558824	0.0244365
1433498_at	Urgcp	upregulator of cell proliferation	-0.558824	0.0244365
1419650_at	Zfr	zinc finger RNA binding protein	-0.558824	0.0244365
1457088_at	Bloc1s6	biogenesis of organelles complex-1, subunit 6, pallidin	0.558824	0.0244365
1433988_s_at	C230098O21Rik	RIKEN cDNA C230098O21 gene	0.558824	0.0244365
1426396_at	Cd247	CD247 antigen	0.558824	0.0244365
1436913_at	Cdc14a	CDC14 cell division cycle 14A	0.558824	0.0244365
1426383_at	Cry2	cryptochrome 2 (photolyase-like)	0.558824	0.0244365
1449929_at	Dynlt3	dynein light chain Tctex-type 3	0.558824	0.0244365
1416892_s_at	Fam107b	family with sequence similarity 107, member B	0.558824	0.0244365
1429503_at	Fam69a	family with sequence similarity 69, member A	0.558824	0.0244365
1452924_at	Fam83d	family with sequence similarity 83, member D	0.558824	0.0244365
1418323_at	Fem1b	feminization 1 homolog b (C. elegans)	0.558824	0.0244365
1448354_at	G6pdx	glucose-6-phosphate dehydrogenase X-linked	0.558824	0.0244365
1425156_at	Gbp7	guanylate binding protein 7	0.558824	0.0244365
1418293_at	Ifit2	interferon-induced protein with tetratricopeptide repeats 2	0.558824	0.0244365
1425021_a_at	Pex16	peroxisomal biogenesis factor 16	0.558824	0.0244365
1456888_at	Pfkfb4	6-phosphofructo-2-kinase/fructose-2,6-biphosphatase 4	0.558824	0.0244365
1429047_at	Rtf1	Rtf1, Paf1/RNA polymerase II complex component, homolog (S. cerevisiae)	0.558824	0.0244365
1421556_at	Serpina3a	serine (or cysteine) peptidase inhibitor, clade A, member 3A	0.558824	0.0244365
1451529_at	Sgtb	small glutamine-rich tetratricopeptide repeat (TPR)-containing, beta	0.558824	0.0244365
1433559_at	Slc45a4	solute carrier family 45, member 4	0.558824	0.0244365
1434470_at	Syt13	synaptotagmin XIII	0.558824	0.0244365
1424568_at	Tspan2	tetraspanin 2	0.558824	0.0244365
1449813_at	Zfp30	zinc finger protein 30	0.558824	0.0244365
1452925_a_at	March5	membrane-associated ring finger (C3HC4) 5	-0.555882	0.0253622
1428085_at	1110057K04Rik	RIKEN cDNA 1110057K04 gene	-0.555882	0.0253622
1419395_at	Acot12	acyl-CoA thioesterase 12	-0.555882	0.0253622
1455918_at	Adrb3	adrenergic receptor, beta 3	-0.555882	0.0253622
1452975_at	Agxt2l1	alanine-glyoxylate aminotransferase 2-like 1	-0.555882	0.0253622
1449019_at	Akap1	A kinase (PRKA) anchor protein 1	-0.555882	0.0253622
1438184_a_at	Ankef1	ankyrin repeat and EF-hand domain containing 1	-0.555882	0.0253622
1439024_at	Bag4	BCL2-associated athanogene 4	-0.555882	0.0253622
1451129_at	Calb2	calbindin 2	-0.555882	0.0253622
1444452_at	D930002L09Rik	RIKEN cDNA D930002L09 gene	-0.555882	0.0253622
1433563_s_at	Derl1	Der1-like domain family, member 1	-0.555882	0.0253622
1433753_x_at	Eral1	Era (G-protein)-like 1 (E. coli)	-0.555882	0.0253622
1442436_at	Fn3k	fructosamine 3 kinase	-0.555882	0.0253622
1435362_at	Foxj3	forkhead box J3	-0.555882	0.0253622
1428354_at	Foxk2	forkhead box K2	-0.555882	0.0253622
1434542_at	Gpt2	glutamic pyruvate transaminase (alanine aminotransferase) 2	-0.555882	0.0253622
1453983_a_at	Mettl16	methyltransferase like 16	-0.555882	0.0253622
1430417_s_at	Neurl4	neuralized homolog 4 (Drosophila)	-0.555882	0.0253622
1447731_at	Peg3	paternally expressed 3	-0.555882	0.0253622
1426770_at	Pex5	peroxisomal biogenesis factor 5	-0.555882	0.0253622
1425515_at	Pik3r1	phosphatidylinositol 3-kinase, regulatory subunit, polypeptide 1 (p85 alpha)	-0.555882	0.0253622
1433912_at	Tiprl	TIP41, TOR signalling pathway regulator-like (S. cerevisiae)	-0.555882	0.0253622
1430299_at	Tsc22d4	TSC22 domain family, member 4	-0.555882	0.0253622
1450859_s_at	Ube2d3	ubiquitin-conjugating enzyme E2D 3	-0.555882	0.0253622
1453893_at	4933412O06Rik	RIKEN cDNA 4933412O06 gene	0.555882	0.0253622
1451606_at	A530016L24Rik	RIKEN cDNA A530016L24 gene	0.555882	0.0253622
1427081_at	A630072M18Rik	RIKEN cDNA A630072M18 gene	0.555882	0.0253622
1442459_at	Adamts19	a disintegrin-like and metallopeptidase (reprolysin type) with thrombospondin type 1 motif, 19	0.555882	0.0253622
1415707_at	Anapc2	anaphase promoting complex subunit 2	0.555882	0.0253622
1435480_at	Braf	Braf transforming gene	0.555882	0.0253622
1438643_at	Camk1d	calcium/calmodulin-dependent protein kinase ID	0.555882	0.0253622
1438109_at	Clca5	chloride channel calcium activated 5	0.555882	0.0253622
1438246_at	Csnk1g1	casein kinase 1, gamma 1	0.555882	0.0253622
1436268_at	Ddn	dendrin	0.555882	0.0253622
1422826_at	Igfals	insulin-like growth factor binding protein, acid labile subunit	0.555882	0.0253622
1416860_s_at	Ing1	inhibitor of growth family, member 1	0.555882	0.0253622
1433885_at	Iqgap2	IQ motif containing GTPase activating protein 2	0.555882	0.0253622
1420789_at	Klra5	killer cell lectin-like receptor, subfamily A, member 5	0.555882	0.0253622
1436609_a_at	Lrpap1	low density lipoprotein receptor-related protein associated protein 1	0.555882	0.0253622
1434937_at	Mycbp2	MYC binding protein 2	0.555882	0.0253622
1430738_at	Myoz3	myozenin 3	0.555882	0.0253622
1416417_a_at	Ndufb7	NADH dehydrogenase (ubiquinone) 1 beta subcomplex, 7	0.555882	0.0253622
1422342_at	Nmbr	neuromedin B receptor	0.555882	0.0253622
1428488_at	Pigk	phosphatidylinositol glycan anchor biosynthesis, class K	0.555882	0.0253622
1460332_at	Pln	phospholamban	0.555882	0.0253622
1434314_s_at	Rab11fip5	RAB11 family interacting protein 5 (class I)	0.555882	0.0253622
1426634_at	Slc5a9	solute carrier family 5 (sodium/glucose cotransporter), member 9	0.555882	0.0253622
1451342_at	Spon1	spondin 1, (f-spondin) extracellular matrix protein	0.555882	0.0253622
1430294_at	Ssbp1	single-stranded DNA binding protein 1	0.555882	0.0253622
1449049_at	Tlr1	toll-like receptor 1	0.555882	0.0253622
1448838_at	Topors	topoisomerase I binding, arginine/serine-rich	0.555882	0.0253622
1417028_a_at	Trim2	tripartite motif-containing 2	0.555882	0.0253622
1460239_at	Tspan13	tetraspanin 13	0.555882	0.0253622
1425785_a_at	Txk	TXK tyrosine kinase	0.555882	0.0253622
1453269_at	Unc5b	unc-5 homolog B (C. elegans)	0.555882	0.0253622
1423724_at	Zwint	ZW10 interactor	0.555882	0.0253622
1445682_at	2700099C18Rik	NDC80 homolog, kinetochore complex component pseudogene	-0.552941	0.0263145
1433404_at	4930423O20Rik	RIKEN cDNA 4930423O20 gene	-0.552941	0.0263145
1433106_at	5830438M01Rik	RIKEN cDNA 5830438M01 gene	-0.552941	0.0263145
1457557_at	A330076H08Rik	RIKEN cDNA A330076H08 gene	-0.552941	0.0263145
1421830_at	Ak4	adenylate kinase 4	-0.552941	0.0263145
1428482_at	Akap10	A kinase (PRKA) anchor protein 10	-0.552941	0.0263145
1416024_x_at	Cct3	chaperonin containing Tcp1, subunit 3 (gamma)	-0.552941	0.0263145
1429574_at	Clic3	chloride intracellular channel 3	-0.552941	0.0263145
1451521_x_at	Eif4h	eukaryotic translation initiation factor 4H	-0.552941	0.0263145
1422522_at	Fxr2	fragile X mental retardation, autosomal homolog 2	-0.552941	0.0263145
1445177_at	Gm19803	predicted gene, 19803	-0.552941	0.0263145
1455841_s_at	Grwd1	glutamate-rich WD repeat containing 1	-0.552941	0.0263145
1416833_at	Keg1	kidney expressed gene 1	-0.552941	0.0263145
1448711_at	Mcm3ap	minichromosome maintenance deficient 3 (S. cerevisiae) associated protein	-0.552941	0.0263145
1457030_at	Mirg	miRNA containing gene	-0.552941	0.0263145
1429160_at	Mtif3	mitochondrial translational initiation factor 3	-0.552941	0.0263145
1418871_a_at	Phgr1	proline/histidine/glycine-rich 1	-0.552941	0.0263145
1451248_at	Prmt7	protein arginine N-methyltransferase 7	-0.552941	0.0263145
1424564_at	Rtfdc1	replication termination factor 2 domain containing 1	-0.552941	0.0263145
1447740_at	1700034J05Rik	RIKEN cDNA 1700034J05 gene	0.552941	0.0263145
1452993_at	5430416O09Rik	RIKEN cDNA 5430416O09 gene	0.552941	0.0263145
1451780_at	Blnk	B cell linker	0.552941	0.0263145
1451222_at	Btf3l4	basic transcription factor 3-like 4	0.552941	0.0263145
1417839_at	Cldn5	claudin 5	0.552941	0.0263145
1419872_at	Csf1r	colony stimulating factor 1 receptor	0.552941	0.0263145
1449920_at	Cyp19a1	cytochrome P450, family 19, subfamily a, polypeptide 1	0.552941	0.0263145
1458934_at	D5Ertd505e	DNA segment, Chr 5, ERATO Doi 505, expressed	0.552941	0.0263145
1421056_at	Dnase1l3	deoxyribonuclease 1-like 3	0.552941	0.0263145
1422149_at	Foxo4	forkhead box O4	0.552941	0.0263145
1419210_at	Hrh1	histamine receptor H1	0.552941	0.0263145
1429087_at	Inip	INTS3 and NABP interacting protein	0.552941	0.0263145
1418142_at	Kcnj8	potassium inwardly-rectifying channel, subfamily J, member 8	0.552941	0.0263145
1431844_at	Kcnmb2	potassium large conductance calcium-activated channel, subfamily M, beta member 2	0.552941	0.0263145
1416980_at	Mettl7b	methyltransferase like 7B	0.552941	0.0263145
1433616_a_at	Minos1	mitochondrial inner membrane organizing system 1	0.552941	0.0263145
1436707_x_at	Ncaph	non-SMC condensin I complex, subunit H	0.552941	0.0263145
1438041_at	Pde7a	phosphodiesterase 7A	0.552941	0.0263145
1460612_at	Ranbp3	RAN binding protein 3	0.552941	0.0263145
1450433_at	Rbpjl	recombination signal binding protein for immunoglobulin kappa J region-like	0.552941	0.0263145
1438262_at	Slc8a2	solute carrier family 8 (sodium/calcium exchanger), member 2	0.552941	0.0263145
1441133_at	Stx6	syntaxin 6	0.552941	0.0263145
1428975_at	Susd3	sushi domain containing 3	0.552941	0.0263145
1435314_at	Tph2	tryptophan hydroxylase 2	0.552941	0.0263145
1454127_at	1010001I08Rik	RIKEN cDNA 1010001I08 gene	-0.55	0.027294
1428810_at	2700097O09Rik	RIKEN cDNA 2700097O09 gene	-0.55	0.027294
1444169_at	3110052M02Rik	RIKEN cDNA 3110052M02 gene	-0.55	0.027294
1417247_at	AI597479	expressed sequence AI597479	-0.55	0.027294
1459212_at	Anapc11	anaphase promoting complex subunit 11	0.55	0.027294
1452346_at	B3gnt1	UDP-GlcNAc:betaGal beta-1,3-N-acetylglucosaminyltransferase 1	0.55	0.027294
1435248_a_at	Btaf1	BTAF1 RNA polymerase II, B-TFIID transcription factor-associated, (Mot1 homolog, S. cerevisiae)	-0.55	0.027294
1453450_at	C030006K11Rik	RIKEN cDNA C030006K11 gene	-0.55	0.027294
1416122_at	Ccnd2	cyclin D2	0.55	0.027294
1459744_at	Cd53	CD53 antigen	-0.55	0.027294
1450673_at	Col9a2	collagen, type IX, alpha 2	-0.55	0.027294
1435169_at	Crebrf	CREB3 regulatory factor	-0.55	0.027294
1422507_at	Cstb	cystatin B	0.55	0.027294
1455087_at	D7Ertd715e	DNA segment, Chr 7, ERATO Doi 715, expressed	0.55	0.027294
1444334_at	Dbx2	developing brain homeobox 2	-0.55	0.027294
1432000_a_at	Dedd	death effector domain-containing	-0.55	0.027294
1456158_at	Draxin	dorsal inhibitory axon guidance protein	0.55	0.027294
1420520_x_at	Eral1	Era (G-protein)-like 1 (E. coli)	-0.55	0.027294
1416268_at	Ets2	E26 avian leukemia oncogene 2, 3' domain	0.55	0.027294
1435375_at	Fam105a	family with sequence similarity 105, member A	0.55	0.027294
1424695_at	Fam210b	family with sequence similarity 210, member B	-0.55	0.027294
1421729_a_at	Fert2	fer (fms/fps related) protein kinase, testis specific 2	-0.55	0.027294
1418240_at	Gbp2	guanylate binding protein 2	0.55	0.027294
1420623_x_at	Hspa8	heat shock protein 8	-0.55	0.027294
1435989_x_at	Krt8	keratin 8	-0.55	0.027294
1451989_a_at	Mapre2	microtubule-associated protein, RP/EB family, member 2	0.55	0.027294
1426835_at	Metap1	methionyl aminopeptidase 1	-0.55	0.027294
1423467_at	Ms4a4b	membrane-spanning 4-domains, subfamily A, member 4B	0.55	0.027294
1417706_at	Naglu	alpha-N-acetylglucosaminidase (Sanfilippo disease IIIB)	0.55	0.027294
1423516_a_at	Nid2	nidogen 2	0.55	0.027294
1417278_a_at	Nkd1	naked cuticle 1 homolog (Drosophila)	0.55	0.027294
1437928_at	Pcdh12	protocadherin 12	0.55	0.027294
1422092_at	Pfkfb2	6-phosphofructo-2-kinase/fructose-2,6-biphosphatase 2	0.55	0.027294
1437871_at	Pgm5	phosphoglucomutase 5	0.55	0.027294
1454862_at	Phldb2	pleckstrin homology-like domain, family B, member 2	0.55	0.027294
1433678_at	Pld4	phospholipase D family, member 4	0.55	0.027294
1450606_at	Pnmt	phenylethanolamine-N-methyltransferase	-0.55	0.027294
1422045_a_at	Ptpn12	protein tyrosine phosphatase, non-receptor type 12	0.55	0.027294
1429343_at	Rbmxl2	RNA binding motif protein, X-linked-like 2	-0.55	0.027294
1452710_at	Rpusd4	RNA pseudouridylate synthase domain containing 4	-0.55	0.027294
1427007_at	Sash3	SAM and SH3 domain containing 3	0.55	0.027294
1433520_at	Scap	SREBF chaperone	-0.55	0.027294
1426082_a_at	Slc16a4	solute carrier family 16 (monocarboxylic acid transporters), member 4	-0.55	0.027294
1424674_at	Slc39a6	solute carrier family 39 (metal ion transporter), member 6	-0.55	0.027294
1422788_at	Slc43a3	solute carrier family 43, member 3	-0.55	0.027294
1451532_s_at	Steap1	six transmembrane epithelial antigen of the prostate 1	-0.55	0.027294
1437008_x_at	Tmem109	transmembrane protein 109	0.55	0.027294
1436331_at	Vps13d	vacuolar protein sorting 13 D (yeast)	0.55	0.027294
1416586_at	Zfp239	zinc finger protein 239	-0.55	0.027294
1431584_at	1110028F18Rik	RIKEN cDNA 1110028F18 gene	0.547059	0.0283011
1433096_at	4930473M17Rik	RIKEN cDNA 4930473M17 gene	0.547059	0.0283011
1454252_at	8030453O22Rik	RIKEN cDNA 8030453O22 gene	-0.547059	0.0283011
1432978_at	9030607L02Rik	RIKEN cDNA 9030607L02 gene	0.547059	0.0283011
1435752_s_at	Abcc9	ATP-binding cassette, sub-family C (CFTR/MRP), member 9	0.547059	0.0283011
1433454_at	Abtb2	ankyrin repeat and BTB (POZ) domain containing 2	-0.547059	0.0283011
1415813_at	Api5	apoptosis inhibitor 5	-0.547059	0.0283011
1451823_at	Clca4	chloride channel calcium activated 4	-0.547059	0.0283011
1417960_at	Cpeb1	cytoplasmic polyadenylation element binding protein 1	-0.547059	0.0283011
1446889_at	D2Ertd105e	DNA segment, Chr 2, ERATO Doi 105, expressed	0.547059	0.0283011
1415713_a_at	Ddx24	DEAD (Asp-Glu-Ala-Asp) box polypeptide 24	-0.547059	0.0283011
1446558_at	Dennd4a	DENN/MADD domain containing 4A	0.547059	0.0283011
1427882_at	Dnttip2	deoxynucleotidyltransferase, terminal, interacting protein 2	-0.547059	0.0283011
1439757_s_at	Epha4	Eph receptor A4	0.547059	0.0283011
1434105_at	Epm2aip1	EPM2A (laforin) interacting protein 1	-0.547059	0.0283011
1430225_at	Exo1	exonuclease 1	0.547059	0.0283011
1424986_s_at	Fbxw7	F-box and WD-40 domain protein 7	-0.547059	0.0283011
1422801_at	G3bp1	GTPase activating protein (SH3 domain) binding protein 1	-0.547059	0.0283011
1428205_x_at	Gabrb2	gamma-aminobutyric acid (GABA) A receptor, subunit beta 2	0.547059	0.0283011
1456804_at	Gm6792	predicted gene 6792	0.547059	0.0283011
1438091_a_at	H2afz	H2A histone family, member Z	0.547059	0.0283011
1433590_at	Herc3	hect domain and RLD 3	0.547059	0.0283011
1456698_s_at	Hnrpdl	heterogeneous nuclear ribonucleoprotein D-like	0.547059	0.0283011
1433815_at	Jakmip1	janus kinase and microtubule interacting protein 1	-0.547059	0.0283011
1454882_at	L3mbtl3	l(3)mbt-like 3 (Drosophila)	0.547059	0.0283011
1452266_at	Las1l	LAS1-like (S. cerevisiae)	-0.547059	0.0283011
1455261_at	Luc7l	Luc7 homolog (S. cerevisiae)-like	-0.547059	0.0283011
1448869_a_at	Mrps16	mitochondrial ribosomal protein S16	-0.547059	0.0283011
1419399_at	Mttp	microsomal triglyceride transfer protein	-0.547059	0.0283011
1458561_at	Neurl1a	neuralized homolog 1A (Drosophila)	-0.547059	0.0283011
1429506_at	Nkd1	naked cuticle 1 homolog (Drosophila)	0.547059	0.0283011
1415821_at	Nptn	neuroplastin	0.547059	0.0283011
1447724_x_at	Opa3	optic atrophy 3	-0.547059	0.0283011
1460459_at	Paqr5	progestin and adipoQ receptor family member V	0.547059	0.0283011
1450933_at	Pde7a	phosphodiesterase 7A	0.547059	0.0283011
1428998_at	Phf3	PHD finger protein 3	-0.547059	0.0283011
1423810_at	Ppme1	protein phosphatase methylesterase 1	-0.547059	0.0283011
1431299_a_at	Ppp1r18	protein phosphatase 1, regulatory subunit 18	0.547059	0.0283011
1432820_at	Psmd7	proteasome (prosome, macropain) 26S subunit, non-ATPase, 7	-0.547059	0.0283011
1433947_at	Rab37	RAB37, member of RAS oncogene family	-0.547059	0.0283011
1428002_at	Saal1	serum amyloid A-like 1	0.547059	0.0283011
1423750_a_at	Sf1	splicing factor 1	-0.547059	0.0283011
1423023_at	Sfrp5	secreted frizzled-related sequence protein 5	0.547059	0.0283011
1422310_at	Snn	stannin	-0.547059	0.0283011
1434569_at	Tada2b	transcriptional adaptor 2B	-0.547059	0.0283011
1427130_x_at	Tbata	thymus, brain and testes associated	0.547059	0.0283011
1440482_at	Vps13a	vacuolar protein sorting 13A (yeast)	-0.547059	0.0283011
1416334_at	Wwox	WW domain-containing oxidoreductase	-0.547059	0.0283011
1431781_at	Ypel1	yippee-like 1 (Drosophila)	-0.547059	0.0283011
1450090_at	Zfp101	zinc finger protein 101	0.547059	0.0283011
1443515_at	1110032F04Rik	RIKEN cDNA 1110032F04 gene	0.544118	0.0293363
1433028_at	4833411I10Rik	RIKEN cDNA 4833411I10 gene	0.544118	0.0293363
1432313_at	4933433F19Rik	RIKEN cDNA 4933433F19 gene	0.544118	0.0293363
1432990_at	5830495A06Rik	RIKEN cDNA 5830495A06 gene	0.544118	0.0293363
1442194_at	AU018552	expressed sequence AU018552	0.544118	0.0293363
1451049_at	Bcap31	B cell receptor associated protein 31	0.544118	0.0293363
1425147_at	Ccdc166	coiled-coil domain containing 166	0.544118	0.0293363
1441910_x_at	Ccne1	cyclin E1	0.544118	0.0293363
1437670_x_at	Cd151	CD151 antigen	0.544118	0.0293363
1456236_s_at	Commd10	COMM domain containing 10	0.544118	0.0293363
1452659_at	Dek	DEK oncogene (DNA binding)	0.544118	0.0293363
1444637_at	E230016M11Rik	RIKEN cDNA E230016M11 gene	0.544118	0.0293363
1423330_at	Ensa	endosulfine alpha	0.544118	0.0293363
1420518_a_at	Igsf9	immunoglobulin superfamily, member 9	0.544118	0.0293363
1423294_at	Mest	mesoderm specific transcript	0.544118	0.0293363
1453607_at	Mfap3l	microfibrillar-associated protein 3-like	0.544118	0.0293363
1425759_at	Nobox	NOBOX oogenesis homeobox	0.544118	0.0293363
1424339_at	Oasl1	2'-5' oligoadenylate synthetase-like 1	0.544118	0.0293363
1460674_at	Paqr7	progestin and adipoQ receptor family member VII	0.544118	0.0293363
1415777_at	Pnliprp1	pancreatic lipase related protein 1	0.544118	0.0293363
1422079_at	Prkch	protein kinase C, eta	0.544118	0.0293363
1424470_a_at	Rapgef3	Rap guanine nucleotide exchange factor (GEF) 3	0.544118	0.0293363
1420885_a_at	Sez6	seizure related gene 6	0.544118	0.0293363
1418012_at	Sh3glb1	SH3-domain GRB2-like B1 (endophilin)	0.544118	0.0293363
1433575_at	Sox4	SRY-box containing gene 4	0.544118	0.0293363
1422401_at	Sprr3	small proline-rich protein 3	0.544118	0.0293363
1433436_s_at	Thtpa	thiamine triphosphatase	0.544118	0.0293363
1451458_at	Tmem2	transmembrane protein 2	0.544118	0.0293363
1450454_at	Tor3a	torsin family 3, member A	0.544118	0.0293363
1439482_at	Uhrf1bp1	UHRF1 (ICBP90) binding protein 1	0.544118	0.0293363
1433651_at	Wtip	WT1-interacting protein	0.544118	0.0293363
1420828_s_at	Ywhaq	tyrosine 3-monooxygenase/tryptophan 5-monooxygenase activation protein, theta polypeptide	0.544118	0.0293363
1453403_at	2210019I11Rik	RIKEN cDNA 2210019I11 gene	-0.544118	0.0293363
1433377_at	5830445D09Rik	RIKEN cDNA 5830445D09 gene	-0.544118	0.0293363
1425954_a_at	Apex2	apurinic/apyrimidinic endonuclease 2	-0.544118	0.0293363
1418472_at	Aspa	aspartoacylase	-0.544118	0.0293363
1456295_at	B230114P17Rik	RIKEN cDNA B230114P17 gene	-0.544118	0.0293363
1418854_at	Birc2	baculoviral IAP repeat-containing 2	-0.544118	0.0293363
1430544_at	C2cd2	C2 calcium-dependent domain containing 2	-0.544118	0.0293363
1451946_a_at	Cabyr	calcium-binding tyrosine-(Y)-phosphorylation regulated (fibrousheathin 2)	-0.544118	0.0293363
1445563_at	Eif2a	eukaryotic translation initiation factor 2A	-0.544118	0.0293363
1419228_at	Elac1	elaC homolog 1 (E. coli)	-0.544118	0.0293363
1452164_at	Fam134a	family with sequence similarity 134, member A	-0.544118	0.0293363
1426945_at	Ipo5	importin 5	-0.544118	0.0293363
1443915_at	Mrpl47	mitochondrial ribosomal protein L47	-0.544118	0.0293363
1422087_at	Mycl1	v-myc myelocytomatosis viral oncogene homolog 1, lung carcinoma derived (avian)	-0.544118	0.0293363
1428409_at	Naa50	N(alpha)-acetyltransferase 50, NatE catalytic subunit	-0.544118	0.0293363
1419108_at	Ophn1	oligophrenin 1	-0.544118	0.0293363
1430328_at	Polr3f	polymerase (RNA) III (DNA directed) polypeptide F	-0.544118	0.0293363
1427128_at	Ptpn23	protein tyrosine phosphatase, non-receptor type 23	-0.544118	0.0293363
1423540_at	Rbms2	RNA binding motif, single stranded interacting protein 2	-0.544118	0.0293363
1424559_at	Rpap2	RNA polymerase II associated protein 2	-0.544118	0.0293363
1417547_at	Sart3	squamous cell carcinoma antigen recognized by T cells 3	-0.544118	0.0293363
1454211_a_at	Shroom3	shroom family member 3	-0.544118	0.0293363
1435026_at	Spock2	sparc/osteonectin, cwcv and kazal-like domains proteoglycan 2	-0.544118	0.0293363
1455078_at	Ssh2	slingshot homolog 2 (Drosophila)	-0.544118	0.0293363
1419420_at	St6galnac5	ST6 (alpha-N-acetyl-neuraminyl-2,3-beta-galactosyl-1,3)-N-acetylgalactosaminide alpha-2,6-sialyltransferase 5	-0.544118	0.0293363
1431125_a_at	Tars2	threonyl-tRNA synthetase 2, mitochondrial (putative)	-0.544118	0.0293363
1430413_at	Tmem29	transmembrane protein 29	-0.544118	0.0293363
1460720_at	Trpc4ap	transient receptor potential cation channel, subfamily C, member 4 associated protein	-0.544118	0.0293363
1456885_at	Sept8	septin 8	0.541176	0.0304002
1429055_at	4930506M07Rik	RIKEN cDNA 4930506M07 gene	0.541176	0.0304002
1428284_at	8430427H17Rik	RIKEN cDNA 8430427H17 gene	0.541176	0.0304002
1432777_at	9430032J07Rik	RIKEN cDNA 9430032J07 gene	0.541176	0.0304002
1447090_s_at	Arl1	ADP-ribosylation factor-like 1	0.541176	0.0304002
1434798_at	Atp6v0d2	ATPase, H+ transporting, lysosomal V0 subunit D2	0.541176	0.0304002
1440964_s_at	Cbfa2t3	core-binding factor, runt domain, alpha subunit 2, translocated to, 3 (human)	0.541176	0.0304002
1419583_at	Cbx4	chromobox 4	0.541176	0.0304002
1446302_at	Ccbl1	cysteine conjugate-beta lyase 1	0.541176	0.0304002
1460218_at	Cd52	CD52 antigen	0.541176	0.0304002
1452936_at	Crtac1	cartilage acidic protein 1	0.541176	0.0304002
1459858_x_at	Crtac1	cartilage acidic protein 1	0.541176	0.0304002
1441662_at	Cyp4x1	cytochrome P450, family 4, subfamily x, polypeptide 1	0.541176	0.0304002
1444996_at	Depdc5	DEP domain containing 5	0.541176	0.0304002
1454303_at	Epn2	epsin 2	0.541176	0.0304002
1423690_s_at	Gpsm1	G-protein signalling modulator 1 (AGS3-like, C. elegans)	0.541176	0.0304002
1434051_s_at	Hspa12a	heat shock protein 12A	0.541176	0.0304002
1429888_a_at	Hspb2	heat shock protein 2	0.541176	0.0304002
1417141_at	Igtp	interferon gamma induced GTPase	0.541176	0.0304002
1434797_at	Kirrel	kin of IRRE like (Drosophila)	0.541176	0.0304002
1424350_s_at	Lpgat1	lysophosphatidylglycerol acyltransferase 1	0.541176	0.0304002
1429704_at	Lrp2bp	Lrp2 binding protein	0.541176	0.0304002
1455978_a_at	Matn2	matrilin 2	0.541176	0.0304002
1457005_at	Mtfmt	mitochondrial methionyl-tRNA formyltransferase	0.541176	0.0304002
1447584_s_at	Myct1	myc target 1	0.541176	0.0304002
1459299_at	Myo3b	myosin IIIB	0.541176	0.0304002
1451493_at	Ndfip1	Nedd4 family interacting protein 1	0.541176	0.0304002
1423715_a_at	Nedd8	neural precursor cell expressed, developmentally down-regulated gene 8	0.541176	0.0304002
1423394_at	Pcyox1	prenylcysteine oxidase 1	0.541176	0.0304002
1425267_a_at	Pear1	platelet endothelial aggregation receptor 1	0.541176	0.0304002
1429831_at	Pik3ap1	phosphoinositide-3-kinase adaptor protein 1	0.541176	0.0304002
1422041_at	Pilrb1	paired immunoglobin-like type 2 receptor beta 1	0.541176	0.0304002
1416013_at	Pld3	phospholipase D family, member 3	0.541176	0.0304002
1435960_at	Pnmal2	PNMA-like 2	0.541176	0.0304002
1426823_s_at	Psme4	proteasome (prosome, macropain) activator subunit 4	0.541176	0.0304002
1424764_at	Sez6l	seizure related 6 homolog like	0.541176	0.0304002
1442792_x_at	Slc35f6	solute carrier family 35, member F6	0.541176	0.0304002
1427833_at	Spi16	serine protease inhibitor 16	0.541176	0.0304002
1429767_at	2810013P06Rik	RIKEN cDNA 2810013P06 gene	-0.541176	0.0304002
1453398_at	A930009A15Rik	RIKEN cDNA A930009A15 gene	-0.541176	0.0304002
1419393_at	Abcg5	ATP-binding cassette, sub-family G (WHITE), member 5	-0.541176	0.0304002
1420748_a_at	Adat1	adenosine deaminase, tRNA-specific 1	-0.541176	0.0304002
1425163_at	AI661453	expressed sequence AI661453	-0.541176	0.0304002
1436967_at	Ankrd11	ankyrin repeat domain 11	-0.541176	0.0304002
1425927_a_at	Atf5	activating transcription factor 5	-0.541176	0.0304002
1444183_at	C030013C21Rik	RIKEN cDNA C030013C21 gene	-0.541176	0.0304002
1455230_at	Cacng4	calcium channel, voltage-dependent, gamma subunit 4	-0.541176	0.0304002
1460399_at	Ccdc117	coiled-coil domain containing 117	-0.541176	0.0304002
1425658_at	Cd109	CD109 antigen	-0.541176	0.0304002
1425262_at	Cebpg	CCAAT/enhancer binding protein (C/EBP), gamma	-0.541176	0.0304002
1421006_at	Col4a6	collagen, type IV, alpha 6	-0.541176	0.0304002
1448549_a_at	Dpagt1	dolichyl-phosphate (UDP-N-acetylglucosamine) acetylglucosaminephosphotransferase 1 (GlcNAc-1-P transferase)	-0.541176	0.0304002
1439677_at	Epm2a	epilepsy, progressive myoclonic epilepsy, type 2 gene alpha	-0.541176	0.0304002
1436887_x_at	Grwd1	glutamate-rich WD repeat containing 1	-0.541176	0.0304002
1425902_a_at	Nfkb2	nuclear factor of kappa light polypeptide gene enhancer in B cells 2, p49/p100	-0.541176	0.0304002
1427364_a_at	Odc1	ornithine decarboxylase, structural 1	-0.541176	0.0304002
1416259_at	Pex12	peroxisomal biogenesis factor 12	-0.541176	0.0304002
1439288_at	Pnmal1	PNMA-like 1	-0.541176	0.0304002
1422164_at	Pou3f4	POU domain, class 3, transcription factor 4	-0.541176	0.0304002
1438670_at	Ptpn1	protein tyrosine phosphatase, non-receptor type 1	-0.541176	0.0304002
1458117_at	Ralgapa1	Ral GTPase activating protein, alpha subunit 1	-0.541176	0.0304002
1451293_at	Rrp9	RRP9, small subunit (SSU) processome component, homolog (yeast)	-0.541176	0.0304002
1453389_a_at	Sh2b2	SH2B adaptor protein 2	-0.541176	0.0304002
1420835_at	Slc25a30	solute carrier family 25, member 30	-0.541176	0.0304002
1428529_at	Snhg5	small nucleolar RNA host gene 5	-0.541176	0.0304002
1423633_at	Snrnp48	small nuclear ribonucleoprotein 48 (U11/U12)	-0.541176	0.0304002
1420509_at	Srfbp1	serum response factor binding protein 1	-0.541176	0.0304002
1438916_x_at	6720401G13Rik	RIKEN cDNA 6720401G13 gene	-0.538235	0.0314932
1460167_at	Aldh7a1	aldehyde dehydrogenase family 7, member A1	-0.538235	0.0314932
1451095_at	Asns	asparagine synthetase	-0.538235	0.0314932
1446263_at	AU015619	expressed sequence AU015619	-0.538235	0.0314932
1428283_at	Cyp2s1	cytochrome P450, family 2, subfamily s, polypeptide 1	-0.538235	0.0314932
1451070_at	Gdi1	guanosine diphosphate (GDP) dissociation inhibitor 1	-0.538235	0.0314932
1448185_at	Herpud1	homocysteine-inducible, endoplasmic reticulum stress-inducible, ubiquitin-like domain member 1	-0.538235	0.0314932
1448169_at	Krt18	keratin 18	-0.538235	0.0314932
1419185_a_at	Mlxipl	MLX interacting protein-like	-0.538235	0.0314932
1430587_at	Nbas	neuroblastoma amplified sequence	-0.538235	0.0314932
1433204_at	Ndfip2	Nedd4 family interacting protein 2	-0.538235	0.0314932
1438067_at	Nf1	neurofibromatosis 1	-0.538235	0.0314932
1422596_at	Nkain4	Na+/K+ transporting ATPase interacting 4	-0.538235	0.0314932
1427057_at	Nt5dc3	5'-nucleotidase domain containing 3	-0.538235	0.0314932
1418119_at	Rbm8a	RNA binding motif protein 8a	-0.538235	0.0314932
1451421_a_at	Rogdi	rogdi homolog (Drosophila)	-0.538235	0.0314932
1449319_at	Rspo1	R-spondin homolog (Xenopus laevis)	-0.538235	0.0314932
1415985_at	Sf3b3	splicing factor 3b, subunit 3	-0.538235	0.0314932
1427902_at	Srrm2	serine/arginine repetitive matrix 2	-0.538235	0.0314932
1457825_x_at	Tcn2	transcobalamin 2	-0.538235	0.0314932
1419874_x_at	Zbtb16	zinc finger and BTB domain containing 16	-0.538235	0.0314932
1422517_a_at	Znrd1	zinc ribbon domain containing, 1	-0.538235	0.0314932
1440939_at	Sept6	septin 6	0.538235	0.0314932
1431486_at	4930503E24Rik	eukaryotic translation initiation factor 3, subunit I pseudogene	0.538235	0.0314932
1431524_at	4933427I22Rik	RIKEN cDNA 4933427I22 gene	0.538235	0.0314932
1438734_at	A530016L24Rik	RIKEN cDNA A530016L24 gene	0.538235	0.0314932
1444371_at	A630007B06Rik	RIKEN cDNA A630007B06 gene	0.538235	0.0314932
1451306_at	Cdca7l	cell division cycle associated 7 like	0.538235	0.0314932
1455561_at	Cndp1	carnosine dipeptidase 1 (metallopeptidase M20 family)	0.538235	0.0314932
1429209_at	Col23a1	collagen, type XXIII, alpha 1	0.538235	0.0314932
1450462_at	Crhr2	corticotropin releasing hormone receptor 2	0.538235	0.0314932
1435820_x_at	Ddr1	discoidin domain receptor family, member 1	0.538235	0.0314932
1424571_at	Ddx46	DEAD (Asp-Glu-Ala-Asp) box polypeptide 46	0.538235	0.0314932
1436405_at	Dock4	dedicator of cytokinesis 4	0.538235	0.0314932
1450106_a_at	Evl	Ena-vasodilator stimulated phosphoprotein	0.538235	0.0314932
1418438_at	Fabp2	fatty acid binding protein 2, intestinal	0.538235	0.0314932
1437639_at	Fam115a	family with sequence similarity 115, member A	0.538235	0.0314932
1435906_x_at	Gbp2	guanylate binding protein 2	0.538235	0.0314932
1449526_a_at	Gdpd3	glycerophosphodiester phosphodiesterase domain containing 3	0.538235	0.0314932
1422836_at	Mbnl3	muscleblind-like 3 (Drosophila)	0.538235	0.0314932
1434678_at	Mbnl3	muscleblind-like 3 (Drosophila)	0.538235	0.0314932
1433701_at	Mpped1	metallophosphoesterase domain containing 1	0.538235	0.0314932
1456540_s_at	Mtmr6	myotubularin related protein 6	0.538235	0.0314932
1434036_at	Mtss1	metastasis suppressor 1	0.538235	0.0314932
1436993_x_at	Pfn2	profilin 2	0.538235	0.0314932
1456478_at	Pgm2l1	phosphoglucomutase 2-like 1	0.538235	0.0314932
1453320_at	Pifo	primary cilia formation	0.538235	0.0314932
1438383_x_at	Ppp2r1a	protein phosphatase 2 (formerly 2A), regulatory subunit A (PR 65), alpha isoform	0.538235	0.0314932
1430636_at	Ppp4r1l-ps	protein phosphatase 4, regulatory subunit 1-like, pseudogene	0.538235	0.0314932
1441441_at	Prrg1	proline rich Gla (G-carboxyglutamic acid) 1	0.538235	0.0314932
1450478_a_at	Ptpn12	protein tyrosine phosphatase, non-receptor type 12	0.538235	0.0314932
1418540_a_at	Ptpre	protein tyrosine phosphatase, receptor type, E	0.538235	0.0314932
1436989_s_at	Slc12a6	solute carrier family 12, member 6	0.538235	0.0314932
1448610_a_at	Sod2	superoxide dismutase 2, mitochondrial	0.538235	0.0314932
1429681_a_at	Tecr	trans-2,3-enoyl-CoA reductase	0.538235	0.0314932
1426895_at	Zfp191	zinc finger protein 191	0.538235	0.0314932
1453046_at	1700110I01Rik	RIKEN cDNA 1700110I01 gene	-0.535294	0.0326159
1429873_at	1700125H20Rik	RIKEN cDNA 1700125H20 gene	-0.535294	0.0326159
1446096_at	2310001H17Rik	RIKEN cDNA 2310001H17 gene	-0.535294	0.0326159
1433212_at	2700008E08Rik	RIKEN cDNA 2700008E08 gene	0.535294	0.0326159
1452931_at	2810408M09Rik	RIKEN cDNA 2810408M09 gene	-0.535294	0.0326159
1432710_at	4930505O19Rik	RIKEN cDNA 4930505O19 gene	-0.535294	0.0326159
1437076_at	A930017M01Rik	Smg-5 homolog, nonsense mediated mRNA decay factor pseudogene	-0.535294	0.0326159
1445483_at	Abl2	v-abl Abelson murine leukemia viral oncogene 2 (arg, Abelson-related gene)	0.535294	0.0326159
1438651_a_at	Aplnr	apelin receptor	0.535294	0.0326159
1436208_at	Asb1	ankyrin repeat and SOCS box-containing 1	-0.535294	0.0326159
1433434_at	AW551984	expressed sequence AW551984	-0.535294	0.0326159
1451541_at	Bcs1l	BCS1-like (yeast)	-0.535294	0.0326159
1451684_a_at	Bicd1	bicaudal D homolog 1 (Drosophila)	-0.535294	0.0326159
1447795_at	Bspry	B-box and SPRY domain containing	0.535294	0.0326159
1421264_at	Btnl10	butyrophilin-like 10	-0.535294	0.0326159
1445247_at	C530044C16Rik	RIKEN cDNA C530044C16 gene	-0.535294	0.0326159
1440963_at	Cbfa2t3	core-binding factor, runt domain, alpha subunit 2, translocated to, 3 (human)	0.535294	0.0326159
1436572_at	Cep95	centrosomal protein 95	-0.535294	0.0326159
1431166_at	Chd1	chromodomain helicase DNA binding protein 1	0.535294	0.0326159
[truncated: 876 more rows]
