# Supplementary material for: Microbial-Host Co-metabolites Are Prodromal Markers Predicting Phenotypic Heterogeneity in Behavior, Obesity, and Impaired Glucose Tolerance
Source: Cell Rep. 2017 Jul 5;20(1):136–48. doi: 10.1016/j.celrep.2017.06.039 (PMC5507771; doi:10.1016/j.celrep.2017.06.039)
Supplement: Table S3. Gene Ontology Analysis of TMAO-Correlated Genes, Related to Figure 4 [file mmc4.xlsx]

## Sheet: BiNGO Biological Process TMAO
GO ID	Description	P value	Adj P value (BH)
9987	cellular process	4.7925e-105	0
8152	metabolic process	3.2529e-57	9.5408e-54
44238	primary metabolic process	2.9631e-55	5.0628e-52
44237	cellular metabolic process	3.4523e-55	5.0628e-52
31323	regulation of cellular metabolic process	2.7458e-41	3.2213e-38
44260	cellular macromolecule metabolic process	7.9739e-39	7.7958e-36
19222	regulation of metabolic process	3.187e-38	2.6707e-35
43170	macromolecule metabolic process	1.0817e-36	7.6295e-34
80090	regulation of primary metabolic process	1.1706e-36	7.6295e-34
65007	biological regulation	2.0392e-31	1.1962e-28
48518	positive regulation of biological process	7.4724e-31	3.9848e-28
48522	positive regulation of cellular process	2.4761e-30	1.2104e-27
6807	nitrogen compound metabolic process	6.4276e-28	2.9003e-25
60255	regulation of macromolecule metabolic process	9.7787e-28	4.0973e-25
50794	regulation of cellular process	1.1179e-27	4.3719e-25
50789	regulation of biological process	2.0461e-27	7.5014e-25
9889	regulation of biosynthetic process	2.1846e-27	7.5383e-25
31326	regulation of cellular biosynthetic process	2.9195e-27	9.5142e-25
51171	regulation of nitrogen compound metabolic process	5.3718e-27	1.6585e-24
48519	negative regulation of biological process	1.0678e-26	3.132e-24
19219	regulation of nucleobase, nucleoside, nucleotide and nucleic acid metabolic process	1.2863e-26	3.5931e-24
10556	regulation of macromolecule biosynthetic process	8.2009e-26	2.1867e-23
34641	cellular nitrogen compound metabolic process	1.9259e-25	4.9119e-23
48523	negative regulation of cellular process	7.8269e-25	1.8563e-22
32502	developmental process	7.9112e-25	1.8563e-22
6139	nucleobase, nucleoside, nucleotide and nucleic acid metabolic process	4.2656e-24	9.6238e-22
51179	localization	8.9064e-24	1.935e-21
16043	cellular component organization	2.47e-23	5.1747e-21
7275	multicellular organismal development	1.2453e-22	2.5189e-20
9058	biosynthetic process	1.4223e-22	2.7811e-20
48731	system development	8.0606e-22	1.5253e-19
51252	regulation of RNA metabolic process	1.1096e-21	2.0341e-19
45449	regulation of transcription	1.938e-21	3.4449e-19
48856	anatomical structure development	4.993e-21	8.6144e-19
44249	cellular biosynthetic process	6.0516e-21	1.0143e-18
16070	RNA metabolic process	1.2017e-20	1.958e-18
90304	nucleic acid metabolic process	2.2139e-20	3.51e-18
6355	regulation of transcription, DNA-dependent	5.6055e-20	8.6531e-18
30154	cell differentiation	5.8532e-20	8.8039e-18
48869	cellular developmental process	7.8543e-20	1.1518e-17
10468	regulation of gene expression	1.0227e-19	1.4632e-17
51239	regulation of multicellular organismal process	1.1137e-19	1.5555e-17
44267	cellular protein metabolic process	1.1453e-19	1.5624e-17
65008	regulation of biological quality	1.3329e-19	1.777e-17
65009	regulation of molecular function	1.9994e-19	2.6063e-17
35466	regulation of signaling pathway	7.6354e-19	9.7368e-17
19538	protein metabolic process	6.2191e-18	7.762e-16
10646	regulation of cell communication	7.0841e-18	8.6574e-16
10467	gene expression	9.1622e-18	1.0968e-15
9059	macromolecule biosynthetic process	2.0495e-17	2.4045e-15
34645	cellular macromolecule biosynthetic process	2.2877e-17	2.6313e-15
6350	transcription	3.6194e-17	4.0059e-15
6351	transcription, DNA-dependent	3.6194e-17	4.0059e-15
51234	establishment of localization	3.6986e-17	4.0178e-15
6950	response to stress	4.4504e-17	4.7177e-15
32774	RNA biosynthetic process	4.5037e-17	4.7177e-15
51174	regulation of phosphorus metabolic process	8.7426e-17	8.9972e-15
32879	regulation of localization	9.0703e-17	9.1736e-15
19220	regulation of phosphate metabolic process	1.774e-16	1.7638e-14
50793	regulation of developmental process	1.8227e-16	1.782e-14
44281	small molecule metabolic process	2.0824e-16	2.0025e-14
23051	regulation of signaling process	3.1861e-16	3.0145e-14
6810	transport	3.2657e-16	3.0407e-14
7399	nervous system development	3.4992e-16	3.2072e-14
9966	regulation of signal transduction	4.2173e-16	3.806e-14
43412	macromolecule modification	7.441e-16	6.6134e-14
6464	protein modification process	1.1435e-15	1.0011e-13
23034	intracellular signaling pathway	5.6609e-15	4.8833e-13
10627	regulation of intracellular protein kinase cascade	8.1346e-15	6.9156e-13
43687	post-translational protein modification	8.7061e-15	7.2957e-13
9893	positive regulation of metabolic process	1.3125e-14	1.0844e-12
42325	regulation of phosphorylation	1.4844e-14	1.2093e-12
51128	regulation of cellular component organization	1.8049e-14	1.4504e-12
48513	organ development	2.0169e-14	1.5988e-12
50790	regulation of catalytic activity	2.7182e-14	2.126e-12
31325	positive regulation of cellular metabolic process	3.354e-14	2.5887e-12
2376	immune system process	4.2508e-14	3.2383e-12
51641	cellular localization	4.7059e-14	3.5391e-12
51246	regulation of protein metabolic process	7.4453e-14	5.5284e-12
32268	regulation of cellular protein metabolic process	1.5506e-13	1.137e-11
51649	establishment of localization in cell	1.7995e-13	1.3032e-11
31399	regulation of protein modification process	1.8645e-13	1.3338e-11
31324	negative regulation of cellular metabolic process	4.1814e-13	2.9552e-11
10604	positive regulation of macromolecule metabolic process	1.0887e-12	7.6029e-11
43549	regulation of kinase activity	1.1951e-12	8.2473e-11
30334	regulation of cell migration	1.5306e-12	1.044e-10
42127	regulation of cell proliferation	2.0141e-12	1.358e-10
51338	regulation of transferase activity	3.6601e-12	2.408e-10
51270	regulation of cellular component movement	3.6674e-12	2.408e-10
6928	cellular component movement	3.6945e-12	2.408e-10
40012	regulation of locomotion	6.959e-12	4.4859e-10
45859	regulation of protein kinase activity	7.881e-12	5.025e-10
35556	intracellular signal transduction	1.6279e-11	1.0268e-09
48468	cell development	1.8651e-11	1.1639e-09
2682	regulation of immune system process	2.5098e-11	1.5497e-09
22008	neurogenesis	3.2739e-11	2.0005e-09
44093	positive regulation of molecular function	4.4312e-11	2.6797e-09
10740	positive regulation of intracellular protein kinase cascade	4.6147e-11	2.7622e-09
9892	negative regulation of metabolic process	4.9405e-11	2.9274e-09
6796	phosphate metabolic process	6.474e-11	3.7977e-09
48583	regulation of response to stimulus	6.7686e-11	3.9312e-09
10941	regulation of cell death	7.363e-11	4.2345e-09
6793	phosphorus metabolic process	7.439e-11	4.2366e-09
6357	regulation of transcription from RNA polymerase II promoter	7.7357e-11	4.3632e-09
6996	organelle organization	7.9522e-11	4.4046e-09
9890	negative regulation of biosynthetic process	7.9591e-11	4.4046e-09
51172	negative regulation of nitrogen compound metabolic process	1.0148e-10	5.5636e-09
48699	generation of neurons	1.1681e-10	6.3447e-09
45595	regulation of cell differentiation	1.2314e-10	6.5766e-09
9967	positive regulation of signal transduction	1.2395e-10	6.5766e-09
45934	negative regulation of nucleobase, nucleoside, nucleotide and nucleic acid metabolic process	1.2445e-10	6.5766e-09
40011	locomotion	1.2774e-10	6.6902e-09
43067	regulation of programmed cell death	1.6494e-10	8.5621e-09
23056	positive regulation of signaling process	2.081e-10	1.0708e-08
33036	macromolecule localization	2.2898e-10	1.168e-08
42981	regulation of apoptosis	2.3547e-10	1.1908e-08
42592	homeostatic process	2.6677e-10	1.3375e-08
10558	negative regulation of macromolecule biosynthetic process	2.9896e-10	1.4862e-08
16477	cell migration	3.6248e-10	1.7868e-08
10647	positive regulation of cell communication	3.9559e-10	1.9338e-08
35468	positive regulation of signaling pathway	4.5453e-10	2.2035e-08
10605	negative regulation of macromolecule metabolic process	4.8467e-10	2.3304e-08
31327	negative regulation of cellular biosynthetic process	5.0319e-10	2.3998e-08
51098	regulation of binding	5.4482e-10	2.5774e-08
22603	regulation of anatomical structure morphogenesis	6.3885e-10	2.998e-08
8104	protein localization	8.105e-10	3.7672e-08
43085	positive regulation of catalytic activity	8.156e-10	3.7672e-08
30335	positive regulation of cell migration	9.7852e-10	4.4844e-08
48666	neuron development	1.3316e-09	6.0552e-08
40017	positive regulation of locomotion	1.3724e-09	6.1928e-08
31328	positive regulation of cellular biosynthetic process	1.6209e-09	7.2583e-08
51674	localization of cell	2.4539e-09	1.0823e-07
48870	cell motility	2.4539e-09	1.0823e-07
51272	positive regulation of cellular component movement	2.8559e-09	1.2502e-07
9891	positive regulation of biosynthetic process	2.884e-09	1.2531e-07
51253	negative regulation of RNA metabolic process	4.0248e-09	1.736e-07
9653	anatomical structure morphogenesis	4.9613e-09	2.1243e-07
12501	programmed cell death	5.4636e-09	2.3224e-07
51960	regulation of nervous system development	6.455e-09	2.7241e-07
46907	intracellular transport	7.3012e-09	3.0592e-07
5975	carbohydrate metabolic process	7.7946e-09	3.2428e-07
51716	cellular response to stimulus	8.153e-09	3.368e-07
1932	regulation of protein amino acid phosphorylation	8.4245e-09	3.4558e-07
2684	positive regulation of immune system process	9.3545e-09	3.8107e-07
44248	cellular catabolic process	9.7895e-09	3.9604e-07
16481	negative regulation of transcription	1.0131e-08	4.0706e-07
51094	positive regulation of developmental process	1.211e-08	4.8326e-07
45892	negative regulation of transcription, DNA-dependent	1.2979e-08	5.1443e-07
34613	cellular protein localization	1.3683e-08	5.3868e-07
8219	cell death	1.7076e-08	6.6777e-07
44262	cellular carbohydrate metabolic process	1.752e-08	6.8059e-07
16265	death	1.8067e-08	6.9726e-07
6915	apoptosis	1.8557e-08	7.1147e-07
43123	positive regulation of I-kappaB kinase/NF-kappaB cascade	1.9552e-08	7.4032e-07
70727	cellular macromolecule localization	1.9562e-08	7.4032e-07
51049	regulation of transport	2.4805e-08	9.3274e-07
42221	response to chemical stimulus	2.6046e-08	9.7317e-07
15031	protein transport	2.6307e-08	9.767e-07
9056	catabolic process	2.9117e-08	1.0742e-06
10557	positive regulation of macromolecule biosynthetic process	3.4613e-08	1.269e-06
8284	positive regulation of cell proliferation	3.5281e-08	1.2854e-06
51173	positive regulation of nitrogen compound metabolic process	3.7296e-08	1.3505e-06
50767	regulation of neurogenesis	4.2496e-08	1.5293e-06
51603	proteolysis involved in cellular protein catabolic process	4.4647e-08	1.597e-06
6066	alcohol metabolic process	4.5629e-08	1.6222e-06
44257	cellular protein catabolic process	4.7632e-08	1.6832e-06
45597	positive regulation of cell differentiation	5.2167e-08	1.8324e-06
30182	neuron differentiation	5.6577e-08	1.9755e-06
50867	positive regulation of cell activation	6.4289e-08	2.2315e-06
48584	positive regulation of response to stimulus	6.5902e-08	2.274e-06
33674	positive regulation of kinase activity	7.0814e-08	2.4292e-06
45664	regulation of neuron differentiation	7.5549e-08	2.5766e-06
43122	regulation of I-kappaB kinase/NF-kappaB cascade	7.8246e-08	2.6531e-06
44092	negative regulation of molecular function	8.8011e-08	2.9671e-06
22610	biological adhesion	1.1435e-07	3.8329e-06
45935	positive regulation of nucleobase, nucleoside, nucleotide and nucleic acid metabolic process	1.2485e-07	4.1611e-06
30097	hemopoiesis	1.2772e-07	4.2328e-06
7610	behavior	1.298e-07	4.2775e-06
6955	immune response	1.4071e-07	4.5908e-06
1775	cell activation	1.4087e-07	4.5908e-06
45184	establishment of protein localization	1.4405e-07	4.6685e-06
51101	regulation of DNA binding	1.5192e-07	4.8902e-06
2696	positive regulation of leukocyte activation	1.5256e-07	4.8902e-06
48534	hemopoietic or lymphoid organ development	1.655e-07	5.2763e-06
7417	central nervous system development	1.7432e-07	5.5217e-06
45860	positive regulation of protein kinase activity	1.7508e-07	5.5217e-06
51726	regulation of cell cycle	1.8023e-07	5.6535e-06
60548	negative regulation of cell death	1.8877e-07	5.8899e-06
51251	positive regulation of lymphocyte activation	1.9146e-07	5.9422e-06
51336	regulation of hydrolase activity	1.9658e-07	6.0692e-06
1817	regulation of cytokine production	2.0095e-07	6.1715e-06
2687	positive regulation of leukocyte migration	2.0236e-07	6.1824e-06
45893	positive regulation of transcription, DNA-dependent	2.047e-07	6.2217e-06
60284	regulation of cell development	2.0811e-07	6.2782e-06
51347	positive regulation of transferase activity	2.087e-07	6.2782e-06
6508	proteolysis	2.1338e-07	6.3862e-06
10628	positive regulation of gene expression	2.3658e-07	7.0446e-06
9894	regulation of catabolic process	2.5428e-07	7.5335e-06
45941	positive regulation of transcription	2.581e-07	7.608e-06
51240	positive regulation of multicellular organismal process	2.6815e-07	7.8648e-06
51254	positive regulation of RNA metabolic process	3.116e-07	9.0937e-06
50870	positive regulation of T cell activation	3.1705e-07	9.2069e-06
7049	cell cycle	3.7572e-07	1.0857e-05
31344	regulation of cell projection organization	3.8372e-07	1.1034e-05
44087	regulation of cellular component biogenesis	4.3389e-07	1.2416e-05
31644	regulation of neurological system process	4.4332e-07	1.2624e-05
50776	regulation of immune response	4.5653e-07	1.2937e-05
7155	cell adhesion	4.628e-07	1.3052e-05
7409	axonogenesis	4.7739e-07	1.3399e-05
43254	regulation of protein complex assembly	4.8445e-07	1.3532e-05
45321	leukocyte activation	5.109e-07	1.418e-05
48878	chemical homeostasis	5.1248e-07	1.418e-05
904	cell morphogenesis involved in differentiation	5.2081e-07	1.4295e-05
50770	regulation of axonogenesis	5.2152e-07	1.4295e-05
9605	response to external stimulus	5.2898e-07	1.4432e-05
22604	regulation of cell morphogenesis	5.3143e-07	1.4432e-05
32989	cellular component morphogenesis	5.3529e-07	1.447e-05
2520	immune system development	5.6373e-07	1.5108e-05
32844	regulation of homeostatic process	5.6404e-07	1.5108e-05
16310	phosphorylation	6.0052e-07	1.6012e-05
6952	defense response	6.1115e-07	1.6222e-05
48812	neuron projection morphogenesis	6.1463e-07	1.6241e-05
7420	brain development	6.8953e-07	1.8138e-05
90046	regulation of transcription regulator activity	7.0333e-07	1.8337e-05
51090	regulation of transcription factor activity	7.0333e-07	1.8337e-05
6629	lipid metabolic process	7.4667e-07	1.9381e-05
30163	protein catabolic process	7.6128e-07	1.9672e-05
44265	cellular macromolecule catabolic process	8.1661e-07	2.101e-05
6468	protein amino acid phosphorylation	9.1098e-07	2.3335e-05
51247	positive regulation of protein metabolic process	9.4448e-07	2.4088e-05
10629	negative regulation of gene expression	9.5164e-07	2.4166e-05
80134	regulation of response to stress	1.0139e-06	2.5635e-05
6470	protein amino acid dephosphorylation	1.0581e-06	2.6638e-05
43069	negative regulation of programmed cell death	1.1456e-06	2.8718e-05
33554	cellular response to stress	1.1754e-06	2.9202e-05
31175	neuron projection development	1.1779e-06	2.9202e-05
51093	negative regulation of developmental process	1.1798e-06	2.9202e-05
43408	regulation of MAPKKK cascade	1.3601e-06	3.3523e-05
902	cell morphogenesis	1.3814e-06	3.3905e-05
5996	monosaccharide metabolic process	1.5048e-06	3.678e-05
51969	regulation of transmission of nerve impulse	1.5615e-06	3.8007e-05
44085	cellular component biogenesis	1.651e-06	4.002e-05
7411	axon guidance	1.6914e-06	4.0831e-05
7010	cytoskeleton organization	1.8957e-06	4.5574e-05
45087	innate immune response	1.9779e-06	4.7357e-05
7626	locomotory behavior	1.9948e-06	4.7567e-05
9790	embryonic development	2.0241e-06	4.807e-05
48667	cell morphogenesis involved in neuron differentiation	2.3023e-06	5.4456e-05
44057	regulation of system process	2.3264e-06	5.4806e-05
43066	negative regulation of apoptosis	2.3781e-06	5.5577e-05
9611	response to wounding	2.3781e-06	5.5577e-05
32270	positive regulation of cellular protein metabolic process	2.7756e-06	6.461e-05
61024	membrane organization	2.8734e-06	6.6623e-05
43506	regulation of JUN kinase activity	2.9639e-06	6.8451e-05
43507	positive regulation of JUN kinase activity	3.0081e-06	6.9198e-05
48660	regulation of smooth muscle cell proliferation	3.1253e-06	7.1613e-05
45639	positive regulation of myeloid cell differentiation	3.1717e-06	7.2394e-05
22607	cellular component assembly	3.3316e-06	7.5748e-05
16044	cellular membrane organization	3.4294e-06	7.7671e-05
2690	positive regulation of leukocyte chemotaxis	3.5115e-06	7.9224e-05
8285	negative regulation of cell proliferation	3.7954e-06	8.5303e-05
43068	positive regulation of programmed cell death	3.887e-06	8.7028e-05
90066	regulation of anatomical structure size	3.9183e-06	8.7394e-05
1655	urogenital system development	4.011e-06	8.9123e-05
31589	cell-substrate adhesion	4.0398e-06	8.9424e-05
2685	regulation of leukocyte migration	4.1186e-06	9.0826e-05
122	negative regulation of transcription from RNA polymerase II promoter	4.1951e-06	9.2166e-05
31401	positive regulation of protein modification process	4.4563e-06	9.754e-05
42180	cellular ketone metabolic process	4.6297e-06	0.00010096
71310	cellular response to organic substance	4.744e-06	0.00010307
30030	cell projection organization	5.2216e-06	0.00011303
45637	regulation of myeloid cell differentiation	5.355e-06	0.00011549
16311	dephosphorylation	5.5524e-06	0.0001193
32501	multicellular organismal process	5.5945e-06	0.00011977
50801	ion homeostasis	5.6424e-06	0.00012036
10975	regulation of neuron projection development	5.7125e-06	0.00012141
51345	positive regulation of hydrolase activity	5.8394e-06	0.00012366
43065	positive regulation of apoptosis	5.9239e-06	0.000125
30029	actin filament-based process	6.706e-06	0.00014099
6886	intracellular protein transport	8.0007e-06	0.00016761
31345	negative regulation of cell projection organization	8.0514e-06	0.00016808
19941	modification-dependent protein catabolic process	8.0942e-06	0.00016837
50671	positive regulation of lymphocyte proliferation	8.2334e-06	0.00017066
46903	secretion	8.3143e-06	0.00017173
6082	organic acid metabolic process	8.446e-06	0.00017384
30001	metal ion transport	8.7281e-06	0.00017902
50768	negative regulation of neurogenesis	8.8483e-06	0.00018085
46039	GTP metabolic process	9.4486e-06	0.00019245
50778	positive regulation of immune response	9.6104e-06	0.00019507
82	G1/S transition of mitotic cell cycle	9.7394e-06	0.000197
51056	regulation of small GTPase mediated signal transduction	9.8031e-06	0.00019761
32946	positive regulation of mononuclear cell proliferation	9.8957e-06	0.0001988
60384	innervation	1.0629e-05	0.00021254
10942	positive regulation of cell death	1.0652e-05	0.00021254
32271	regulation of protein polymerization	1.0793e-05	0.00021462
55082	cellular chemical homeostasis	1.0921e-05	0.00021643
43632	modification-dependent macromolecule catabolic process	1.0968e-05	0.00021663
51130	positive regulation of cellular component organization	1.1025e-05	0.00021702
43436	oxoacid metabolic process	1.1833e-05	0.00023137
19752	carboxylic acid metabolic process	1.1833e-05	0.00023137
30833	regulation of actin filament polymerization	1.2037e-05	0.00023459
50921	positive regulation of chemotaxis	1.2593e-05	0.0002446
2694	regulation of leukocyte activation	1.2944e-05	0.0002506
7169	transmembrane receptor protein tyrosine kinase signaling pathway	1.3085e-05	0.00025248
50771	negative regulation of axonogenesis	1.4336e-05	0.00027572
35023	regulation of Rho protein signal transduction	1.4667e-05	0.00028117
51704	multi-organism process	1.6325e-05	0.00031194
32535	regulation of cellular component size	1.6712e-05	0.00031829
9607	response to biotic stimulus	1.6949e-05	0.00032176
51493	regulation of cytoskeleton organization	1.7256e-05	0.00032652
1501	skeletal system development	1.7582e-05	0.00033162
70887	cellular response to chemical stimulus	1.7754e-05	0.00033381
2688	regulation of leukocyte chemotaxis	1.8179e-05	0.0003407
2521	leukocyte differentiation	1.8775e-05	0.00035074
30336	negative regulation of cell migration	1.9724e-05	0.00036628
30900	forebrain development	1.9732e-05	0.00036628
30036	actin cytoskeleton organization	1.9967e-05	0.00036949
70665	positive regulation of leukocyte proliferation	2.0034e-05	0.00036956
6873	cellular ion homeostasis	2.0695e-05	0.00038055
10648	negative regulation of cell communication	2.0873e-05	0.00038263
19725	cellular homeostasis	2.1397e-05	0.00039101
35467	negative regulation of signaling pathway	2.1855e-05	0.00039814
71375	cellular response to peptide hormone stimulus	2.2162e-05	0.00040248
50804	regulation of synaptic transmission	2.279e-05	0.00041261
40013	negative regulation of locomotion	2.2901e-05	0.00041335
50865	regulation of cell activation	2.3948e-05	0.00043092
2764	immune response-regulating signaling pathway	2.4915e-05	0.00044694
16192	vesicle-mediated transport	2.5273e-05	0.00045199
33124	regulation of GTP catabolic process	2.5455e-05	0.00045386
51099	positive regulation of binding	2.7628e-05	0.00049111
2757	immune response-activating signal transduction	2.8018e-05	0.00049654
48520	positive regulation of behavior	2.819e-05	0.00049808
70271	protein complex biogenesis	3.08e-05	0.00054093
6461	protein complex assembly	3.08e-05	0.00054093
51249	regulation of lymphocyte activation	3.0981e-05	0.00054248
3	reproduction	3.1794e-05	0.00055507
6184	GTP catabolic process	3.3267e-05	0.00057735
46777	protein amino acid autophosphorylation	3.3267e-05	0.00057735
60341	regulation of cellular localization	3.4334e-05	0.0005941
51271	negative regulation of cellular component movement	3.5167e-05	0.00060673
48608	reproductive structure development	3.5949e-05	0.0006184
43087	regulation of GTPase activity	3.7672e-05	0.00064615
48661	positive regulation of smooth muscle cell proliferation	3.8225e-05	0.00065372
51259	protein oligomerization	3.987e-05	0.00067668
6519	cellular amino acid and derivative metabolic process	3.987e-05	0.00067668
51329	interphase of mitotic cell cycle	3.9913e-05	0.00067668
6892	post-Golgi vesicle-mediated transport	4.0516e-05	0.00068407
44255	cellular lipid metabolic process	4.0582e-05	0.00068407
8064	regulation of actin polymerization or depolymerization	4.1262e-05	0.00069354
30838	positive regulation of actin filament polymerization	4.1528e-05	0.00069472
48858	cell projection morphogenesis	4.157e-05	0.00069472
3006	reproductive developmental process	4.2128e-05	0.00070206
10033	response to organic substance	4.2342e-05	0.00070362
45944	positive regulation of transcription from RNA polymerase II promoter	4.2957e-05	0.00071182
32940	secretion by cell	4.473e-05	0.00073473
6511	ubiquitin-dependent protein catabolic process	4.473e-05	0.00073473
45137	development of primary sexual characteristics	4.4736e-05	0.00073473
32446	protein modification by small protein conjugation	4.484e-05	0.00073473
31347	regulation of defense response	4.5345e-05	0.00073999
60191	regulation of lipase activity	4.5413e-05	0.00073999
50920	regulation of chemotaxis	4.5581e-05	0.00074066
40007	growth	4.6472e-05	0.00075306
6909	phagocytosis	4.6683e-05	0.00075439
9057	macromolecule catabolic process	4.6861e-05	0.00075519
45582	positive regulation of T cell differentiation	4.8304e-05	0.0007763
30832	regulation of actin filament length	4.8921e-05	0.00078408
9308	amine metabolic process	4.9437e-05	0.00079018
10721	negative regulation of cell development	5.3072e-05	0.00084473
9144	purine nucleoside triphosphate metabolic process	5.3137e-05	0.00084473
16337	cell-cell adhesion	5.3466e-05	0.00084766
7154	cell communication	5.6015e-05	0.00088568
48483	autonomic nervous system development	5.6275e-05	0.00088739
6140	regulation of nucleotide metabolic process	5.6978e-05	0.00089606
51129	negative regulation of cellular component organization	5.7793e-05	0.00090645
45123	cellular extravasation	5.8309e-05	0.0009121
40008	regulation of growth	5.9219e-05	0.00092387
51100	negative regulation of binding	5.9613e-05	0.00092547
42102	positive regulation of T cell proliferation	5.9636e-05	0.00092547
31329	regulation of cellular catabolic process	6.1117e-05	0.00094595
30155	regulation of cell adhesion	6.3915e-05	0.00098627
18193	peptidyl-amino acid modification	6.4059e-05	0.00098627
32880	regulation of protein localization	6.459e-05	0.00099185
2274	myeloid leukocyte activation	6.5048e-05	0.00099627
9141	nucleoside triphosphate metabolic process	6.73e-05	0.0010281
33121	regulation of purine nucleotide catabolic process	6.8558e-05	0.0010419
30811	regulation of nucleotide catabolic process	6.8558e-05	0.0010419
9259	ribonucleotide metabolic process	6.9104e-05	0.0010475
10518	positive regulation of phospholipase activity	6.9758e-05	0.001054
7167	enzyme linked receptor protein signaling pathway	6.9897e-05	0.001054
16567	protein ubiquitination	7.0662e-05	0.0010628
51092	positive regulation of NF-kappaB transcription factor activity	7.1498e-05	0.0010727
51325	interphase	7.2392e-05	0.0010833
6954	inflammatory response	7.2989e-05	0.0010894
7548	sex differentiation	7.3763e-05	0.0010982
50863	regulation of T cell activation	7.5408e-05	0.0011184
72001	renal system development	7.5504e-05	0.0011184
50851	antigen receptor-mediated signaling pathway	7.5689e-05	0.0011184
33043	regulation of organelle organization	7.8805e-05	0.0011615
9888	tissue development	8.238e-05	0.0012095
46638	positive regulation of alpha-beta T cell differentiation	8.2478e-05	0.0012095
2768	immune response-regulating cell surface receptor signaling pathway	8.469e-05	0.0012364
9314	response to radiation	8.4734e-05	0.0012364
32990	cell part morphogenesis	8.5173e-05	0.0012398
90047	positive regulation of transcription regulator activity	8.9457e-05	0.0012957
51091	positive regulation of transcription factor activity	8.9457e-05	0.0012957
6396	RNA processing	9.1615e-05	0.0013237
1504	neurotransmitter uptake	9.2321e-05	0.0013306
21954	central nervous system neuron development	9.3899e-05	0.0013473
60193	positive regulation of lipase activity	9.3938e-05	0.0013473
9792	embryonic development ending in birth or egg hatching	9.4835e-05	0.0013488
51707	response to other organism	9.4871e-05	0.0013488
6163	purine nucleotide metabolic process	9.4962e-05	0.0013488
7243	intracellular protein kinase cascade	9.4962e-05	0.0013488
9199	ribonucleoside triphosphate metabolic process	9.6019e-05	0.0013605
22414	reproductive process	9.8927e-05	0.0013983
2761	regulation of myeloid leukocyte differentiation	0.00010114	0.0014261
32101	regulation of response to external stimulus	0.00010143	0.0014268
43009	chordate embryonic development	0.00010521	0.0014765
48871	multicellular organismal homeostasis	0.0001057	0.0014798
50919	negative chemotaxis	0.00010732	0.0014989
50795	regulation of behavior	0.00010853	0.0015122
8380	RNA splicing	0.00010926	0.0015187
45621	positive regulation of lymphocyte differentiation	0.00010992	0.0015243
6631	fatty acid metabolic process	0.00011018	0.0015244
6457	protein folding	0.00011055	0.0015259
50670	regulation of lymphocyte proliferation	0.00011108	0.0015296
35458	cellular response to interferon-beta	0.00011658	0.0016016
42391	regulation of membrane potential	0.00012084	0.0016562
33365	protein localization in organelle	0.00012402	0.0016958
32944	regulation of mononuclear cell proliferation	0.00012537	0.0017103
51223	regulation of protein transport	0.00012633	0.0017194
43933	macromolecular complex subunit organization	0.00012668	0.0017202
8360	regulation of cell shape	0.00012781	0.0017314
51051	negative regulation of transport	0.0001281	0.0017314
1819	positive regulation of cytokine production	0.00012962	0.0017479
32970	regulation of actin filament-based process	0.0001332	0.0017907
2429	immune response-activating cell surface receptor signaling pathway	0.00013346	0.0017907
46637	regulation of alpha-beta T cell differentiation	0.000134	0.0017907
1822	kidney development	0.00013401	0.0017907
65003	macromolecular complex assembly	0.0001346	0.0017944
70302	regulation of stress-activated protein kinase signaling cascade	0.00013656	0.0018165
46578	regulation of Ras protein signal transduction	0.00014093	0.0018703
32956	regulation of actin cytoskeleton organization	0.00014178	0.0018731
45765	regulation of angiogenesis	0.00014178	0.0018731
32273	positive regulation of protein polymerization	0.00014568	0.0019188
9205	purine ribonucleoside triphosphate metabolic process	0.00014589	0.0019188
1773	myeloid dendritic cell activation	0.0001535	0.0020099
43001	Golgi to plasma membrane protein transport	0.0001535	0.0020099
9628	response to abiotic stimulus	0.00015434	0.002016
70647	protein modification by small protein conjugation or removal	0.00015466	0.002016
6913	nucleocytoplasmic transport	0.00015854	0.0020621
2253	activation of immune response	0.00015896	0.002063
19226	transmission of nerve impulse	0.00015998	0.0020717
9117	nucleotide metabolic process	0.00016235	0.0020931
6753	nucleoside phosphate metabolic process	0.00016235	0.0020931
6811	ion transport	0.00016454	0.0021166
278	mitotic cell cycle	0.00016583	0.0021286
6397	mRNA processing	0.00017076	0.0021867
23014	signal transmission via phosphorylation event	0.0001711	0.0021867
30099	myeloid cell differentiation	0.0001786	0.0022776
30100	regulation of endocytosis	0.00018251	0.0023224
34097	response to cytokine stimulus	0.00018452	0.0023362
9150	purine ribonucleotide metabolic process	0.00018509	0.0023362
43496	regulation of protein homodimerization activity	0.00018519	0.0023362
15813	L-glutamate transport	0.00018519	0.0023362
7264	small GTPase mediated signal transduction	0.0001987	0.0025012
42129	regulation of T cell proliferation	0.00019919	0.002502
43086	negative regulation of catalytic activity	0.00020948	0.0026233
10517	regulation of phospholipase activity	0.00020974	0.0026233
45926	negative regulation of growth	0.00021663	0.0027037
46546	development of primary male sexual characteristics	0.00022067	0.0027483
43547	positive regulation of GTPase activity	0.00022168	0.002755
70663	regulation of leukocyte proliferation	0.00022448	0.0027839
48732	gland development	0.0002268	0.0028064
16055	Wnt receptor signaling pathway	0.00022725	0.0028064
6040	amino sugar metabolic process	0.00023192	0.0028581
32103	positive regulation of response to external stimulus	0.0002381	0.0029281
6935	chemotaxis	0.00023929	0.0029365
51169	nuclear transport	0.00024477	0.0029975
42147	retrograde transport, endosome to Golgi	0.00024588	0.0029986
6893	Golgi to plasma membrane transport	0.00024588	0.0029986
32787	monocarboxylic acid metabolic process	0.0002503	0.0030462
21675	nerve development	0.00025446	0.0030904
42330	taxis	0.00026404	0.0032001
12502	induction of programmed cell death	0.00027198	0.0032828
6917	induction of apoptosis	0.00027198	0.0032828
45444	fat cell differentiation	0.00027735	0.0033407
19318	hexose metabolic process	0.00028622	0.0034405
46328	regulation of JNK cascade	0.00028754	0.0034493
50764	regulation of phagocytosis	0.000289	0.0034597
50766	positive regulation of phagocytosis	0.00029194	0.0034878
32319	regulation of Rho GTPase activity	0.0002934	0.0034981
6575	cellular amino acid derivative metabolic process	0.00029662	0.0035294
21953	central nervous system neuron differentiation	0.000299	0.0035504
48857	neural nucleus development	0.00030305	0.0035913
1701	in utero embryonic development	0.00030473	0.0036039
43388	positive regulation of DNA binding	0.00030976	0.003656
10883	regulation of lipid storage	0.00031425	0.0037016
19216	regulation of lipid metabolic process	0.0003205	0.0037676
34504	protein localization in nucleus	0.00032652	0.0038307
70339	response to bacterial lipopeptide	0.00033368	0.0038836
71221	cellular response to bacterial lipopeptide	0.00033368	0.0038836
71220	cellular response to bacterial lipoprotein	0.00033368	0.0038836
32493	response to bacterial lipoprotein	0.00033368	0.0038836
6974	response to DNA damage stimulus	0.00033444	0.0038848
6469	negative regulation of protein kinase activity	0.00033581	0.003893
48841	regulation of axon extension involved in axon guidance	0.00034518	0.0039889
6071	glycerol metabolic process	0.00034544	0.0039889
60612	adipose tissue development	0.00034935	0.0040261
42035	regulation of cytokine biosynthetic process	0.00035377	0.0040647
48193	Golgi vesicle transport	0.00035409	0.0040647
15807	L-amino acid transport	0.00035481	0.0040651
51050	positive regulation of transport	0.00036048	0.004122
10324	membrane invagination	0.00036158	0.0041265
2573	myeloid leukocyte differentiation	0.00036637	0.004165
45598	regulation of fat cell differentiation	0.00036637	0.004165
45785	positive regulation of cell adhesion	0.00037006	0.0041988
6006	glucose metabolic process	0.0003733	0.0042273
51640	organelle localization	0.00037745	0.0042662
7268	synaptic transmission	0.00038384	0.00433
48872	homeostasis of number of cells	0.00040972	0.0046131
34330	cell junction organization	0.00041177	0.0046273
10769	regulation of cell morphogenesis involved in differentiation	0.00042538	0.0047711
9207	purine ribonucleoside triphosphate catabolic process	0.00043211	0.0048281
48610	reproductive cellular process	0.00043211	0.0048281
22402	cell cycle process	0.00043547	0.0048564
71345	cellular response to cytokine stimulus	0.00045323	0.0050449
80135	regulation of cellular response to stress	0.00046323	0.005139
31400	negative regulation of protein modification process	0.00046344	0.005139
9203	ribonucleoside triphosphate catabolic process	0.00046766	0.0051617
9146	purine nucleoside triphosphate catabolic process	0.00046766	0.0051617
8286	insulin receptor signaling pathway	0.00046813	0.0051617
32869	cellular response to insulin stimulus	0.00047282	0.005194
31334	positive regulation of protein complex assembly	0.00047282	0.005194
48041	focal adhesion assembly	0.00047429	0.0052003
42327	positive regulation of phosphorylation	0.0004926	0.0053911
1934	positive regulation of protein amino acid phosphorylation	0.00049444	0.0054011
33673	negative regulation of kinase activity	0.0004968	0.0054168
10559	regulation of glycoprotein biosynthetic process	0.00050483	0.0054941
165	MAPKKK cascade	0.00050863	0.0055253
1944	vasculature development	0.00051244	0.0055563
51348	negative regulation of transferase activity	0.00051531	0.0055771
70201	regulation of establishment of protein localization	0.0005174	0.0055895
55080	cation homeostasis	0.00051896	0.005596
46634	regulation of alpha-beta T cell activation	0.00052687	0.0056708
42063	gliogenesis	0.00053273	0.0057235
9261	ribonucleotide catabolic process	0.0005338	0.0057245
45807	positive regulation of endocytosis	0.00055068	0.0058947
6790	sulfur metabolic process	0.00055359	0.005915
10863	positive regulation of phospholipase C activity	0.00057814	0.0061661
2763	positive regulation of myeloid leukocyte differentiation	0.00058538	0.0062207
46635	positive regulation of alpha-beta T cell activation	0.00058538	0.0062207
32318	regulation of Ras GTPase activity	0.00058696	0.0062262
71526	semaphorin-plexin signaling pathway	0.00059106	0.0062472
44319	wound healing, spreading of epithelial cells	0.00059106	0.0062472
48843	negative regulation of axon extension involved in axon guidance	0.00060793	0.0064023
32042	mitochondrial DNA metabolic process	0.00060793	0.0064023
51028	mRNA transport	0.0006126	0.0064284
7160	cell-matrix adhesion	0.0006126	0.0064284
15837	amine transport	0.00063301	0.0066307
10562	positive regulation of phosphorus metabolic process	0.00063642	0.0066399
45937	positive regulation of phosphate metabolic process	0.00063642	0.0066399
6897	endocytosis	0.00063728	0.0066399
51656	establishment of organelle localization	0.00063934	0.0066496
35456	response to interferon-beta	0.00064457	0.0066803
43029	T cell homeostasis	0.00064457	0.0066803
55086	nucleobase, nucleoside and nucleotide metabolic process	0.00065729	0.0068001
51241	negative regulation of multicellular organismal process	0.00065944	0.0068103
51046	regulation of secretion	0.00067053	0.0069128
43406	positive regulation of MAP kinase activity	0.00068446	0.0070316
8406	gonad development	0.00068446	0.0070316
1890	placenta development	0.00070772	0.0072579
16051	carbohydrate biosynthetic process	0.00071253	0.0072774
43372	positive regulation of CD4-positive, alpha beta T cell differentiation	0.00071459	0.0072774
45648	positive regulation of erythrocyte differentiation	0.00071459	0.0072774
15800	acidic amino acid transport	0.00071459	0.0072774
6812	cation transport	0.00072401	0.0073606
6816	calcium ion transport	0.00072612	0.0073692
46661	male sex differentiation	0.00073161	0.0074121
6984	ER-nucleus signaling pathway	0.00074099	0.0074814
9143	nucleoside triphosphate catabolic process	0.00074099	0.0074814
7202	activation of phospholipase C activity	0.00076447	0.0077052
43490	malate-aspartate shuttle	0.00078242	0.0078322
43504	mitochondrial DNA repair	0.00078242	0.0078322
32790	ribosome disassembly	0.00078242	0.0078322
32988	ribonucleoprotein complex disassembly	0.00078242	0.0078322
6605	protein targeting	0.00078835	0.0078781
9154	purine ribonucleotide catabolic process	0.00079825	0.0079635
51607	defense response to virus	0.00080132	0.0079805
51248	negative regulation of protein metabolic process	0.00084005	0.0083521
35303	regulation of dephosphorylation	0.00084666	0.0084036
48015	phosphoinositide-mediated signaling	0.00085726	0.0084813
19400	alditol metabolic process	0.00085882	0.0084813
48008	platelet-derived growth factor receptor signaling pathway	0.00085882	0.0084813
50896	response to stimulus	0.00086884	0.0085657
50730	regulation of peptidyl-tyrosine phosphorylation	0.00088048	0.0086659
44282	small molecule catabolic process	0.00089352	0.0087746
2260	lymphocyte homeostasis	0.00089451	0.0087746
6814	sodium ion transport	0.00089952	0.008809
209	protein polyubiquitination	0.00091373	0.0089333
6477	protein amino acid sulfation	0.00092757	0.0090384
31584	activation of phospholipase D activity	0.00092757	0.0090384
43392	negative regulation of DNA binding	0.00094378	0.0091811
32269	negative regulation of cellular protein metabolic process	0.00095229	0.0092306
3001	generation of a signal involved in cell-cell signaling	0.00095358	0.0092306
23061	signal release	0.00095358	0.0092306
31349	positive regulation of defense response	0.00097981	0.0094605
30316	osteoclast differentiation	0.00098218	0.0094605
48485	sympathetic nervous system development	0.00098218	0.0094605
60348	bone development	0.00099471	0.0095656
9791	post-embryonic development	0.0010054	0.0096528
9887	organ morphogenesis	0.0010156	0.0097344
21895	cerebral cortex neuron differentiation	0.0010419	0.0099701
43393	regulation of protein binding	0.0010533	0.010058
9416	response to light stimulus	0.0010545	0.010058
10498	proteasomal protein catabolic process	0.0010719	0.010208
6865	amino acid transport	0.0011273	0.010714
8610	lipid biosynthetic process	0.0011287	0.010714
16071	mRNA metabolic process	0.0011332	0.010739
9411	response to UV	0.001246	0.011789
43410	positive regulation of MAPKKK cascade	0.0012579	0.011882
7611	learning or memory	0.0012668	0.011947
6195	purine nucleotide catabolic process	0.0012749	0.012004
44283	small molecule biosynthetic process	0.0012789	0.012022
43484	regulation of RNA splicing	0.0012865	0.012074
31333	negative regulation of protein complex assembly	0.0013252	0.012411
43370	regulation of CD4-positive, alpha beta T cell differentiation	0.0013287	0.012411
32855	positive regulation of Rac GTPase activity	0.0013287	0.012411
32870	cellular response to hormone stimulus	0.0013642	0.012723
43523	regulation of neuron apoptosis	0.0013718	0.012773
51052	regulation of DNA metabolic process	0.0013823	0.01285
46483	heterocycle metabolic process	0.0014448	0.01341
17038	protein import	0.0014477	0.013415
43011	myeloid dendritic cell differentiation	0.0014663	0.013524
90023	positive regulation of neutrophil chemotaxis	0.0014663	0.013524
32410	negative regulation of transporter activity	0.0014663	0.013524
6836	neurotransmitter transport	0.0014719	0.013531
51260	protein homooligomerization	0.0014735	0.013531
6044	N-acetylglucosamine metabolic process	0.0014762	0.013531
6041	glucosamine metabolic process	0.0014762	0.013531
16525	negative regulation of angiogenesis	0.001516	0.013873
31646	positive regulation of neurological system process	0.001543	0.014098
16197	endosome transport	0.001602	0.014615
45787	positive regulation of cell cycle	0.001609	0.014656
60627	regulation of vesicle-mediated transport	0.0016315	0.014838
9166	nucleotide catabolic process	0.0016487	0.014971
30098	lymphocyte differentiation	0.0016588	0.01504
2252	immune effector process	0.0016843	0.015247
10001	glial cell differentiation	0.0017114	0.015445
45088	regulation of innate immune response	0.0017114	0.015445
7254	JNK cascade	0.0017184	0.015462
34656	nucleobase, nucleoside and nucleotide catabolic process	0.0017213	0.015462
34655	nucleobase, nucleoside, nucleotide and nucleic acid catabolic process	0.0017213	0.015462
1505	regulation of neurotransmitter levels	0.0017357	0.015568
60706	cell differentiation involved in embryonic placenta development	0.0017657	0.015765
9595	detection of biotic stimulus	0.0017657	0.015765
7257	activation of JUN kinase activity	0.0017657	0.015765
35264	multicellular organism growth	0.001778	0.015832
46165	alcohol biosynthetic process	0.0017786	0.015832
51224	negative regulation of protein transport	0.0018101	0.016088
21700	developmental maturation	0.0018257	0.016202
43405	regulation of MAP kinase activity	0.0018484	0.016378
35024	negative regulation of Rho protein signal transduction	0.0019038	0.016743
51923	sulfation	0.0019038	0.016743
10889	regulation of sequestering of triglyceride	0.0019038	0.016743
48541	Peyer's patch development	0.0019038	0.016743
32743	positive regulation of interleukin-2 production	0.0019038	0.016743
43900	regulation of multi-organism process	0.001981	0.017344
51494	negative regulation of cytoskeleton organization	0.001981	0.017344
45580	regulation of T cell differentiation	0.001981	0.017344
46649	lymphocyte activation	0.0019856	0.017359
43434	response to peptide hormone stimulus	0.0019991	0.017433
35247	peptidyl-arginine omega-N-methylation	0.002006	0.017433
60158	activation of phospholipase C activity by dopamine receptor signaling pathway	0.002006	0.017433
10561	negative regulation of glycoprotein biosynthetic process	0.002006	0.017433
48469	cell maturation	0.0020118	0.017458
45596	negative regulation of cell differentiation	0.0020373	0.017647
50732	negative regulation of peptidyl-tyrosine phosphorylation	0.0020397	0.017647
9636	response to toxin	0.0020778	0.017951
1959	regulation of cytokine-mediated signaling pathway	0.0021188	0.018278
48514	blood vessel morphogenesis	0.0021324	0.018368
7267	cell-cell signaling	0.0021456	0.018455
10921	regulation of phosphatase activity	0.0021532	0.018473
32868	response to insulin stimulus	0.002154	0.018473
9615	response to virus	0.0021931	0.018781
55066	di-, tri-valent inorganic cation homeostasis	0.0022017	0.018827
7005	mitochondrion organization	0.0022135	0.0189
44106	cellular amine metabolic process	0.0022205	0.018932
32655	regulation of interleukin-12 production	0.0022772	0.019388
22411	cellular component disassembly	0.0022954	0.019514
8625	induction of apoptosis via death domain receptors	0.0023087	0.019514
50853	B cell receptor signaling pathway	0.0023087	0.019514
7044	cell-substrate junction assembly	0.0023087	0.019514
31641	regulation of myelination	0.0023087	0.019514
42108	positive regulation of cytokine biosynthetic process	0.002389	0.020135
46879	hormone secretion	0.002389	0.020135
9914	hormone transport	0.0024175	0.020288
50806	positive regulation of synaptic transmission	0.0024175	0.020288
31098	stress-activated protein kinase signaling cascade	0.0024175	0.020288
1568	blood vessel development	0.0025037	0.020981
45670	regulation of osteoclast differentiation	0.0025564	0.021392
1894	tissue homeostasis	0.0027409	0.022903
32673	regulation of interleukin-4 production	0.002756	0.022996
51591	response to cAMP	0.0027893	0.023209
48066	developmental pigmentation	0.0027893	0.023209
44270	cellular nitrogen compound catabolic process	0.0027947	0.023213
32387	negative regulation of intracellular transport	0.0028017	0.023213
6997	nucleus organization	0.0028017	0.023213
51495	positive regulation of cytoskeleton organization	0.0028974	0.023972
16568	chromatin modification	0.0029163	0.024094
70838	divalent metal ion transport	0.0029359	0.024179
8624	induction of apoptosis by extracellular signals	0.0029513	0.024179
30433	ER-associated protein catabolic process	0.0029513	0.024179
45646	regulation of erythrocyte differentiation	0.0029513	0.024179
7159	leukocyte cell-cell adhesion	0.0029513	0.024179
46928	regulation of neurotransmitter secretion	0.0029513	0.024179
50854	regulation of antigen receptor-mediated signaling pathway	0.0029743	0.024334
60416	response to growth hormone stimulus	0.0030171	0.024581
48715	negative regulation of oligodendrocyte differentiation	0.0030171	0.024581
48537	mucosal-associated lymphoid tissue development	0.0030171	0.024581
51236	establishment of RNA localization	0.0030387	0.024586
50657	nucleic acid transport	0.0030387	0.024586
50658	RNA transport	0.0030387	0.024586
45089	positive regulation of innate immune response	0.0030387	0.024586
7229	integrin-mediated signaling pathway	0.0030387	0.024586
48511	rhythmic process	0.0030546	0.024681
31667	response to nutrient levels	0.0030977	0.024995
51346	negative regulation of hydrolase activity	0.0031071	0.025036
6820	anion transport	0.0031378	0.025248
33077	T cell differentiation in the thymus	0.0032118	0.025809
43161	proteasomal ubiquitin-dependent protein catabolic process	0.0033323	0.026741
30850	prostate gland development	0.0033893	0.027132
9968	negative regulation of signal transduction	0.0033903	0.027132
10564	regulation of cell cycle process	0.0034996	0.027968
30516	regulation of axon extension	0.00365	0.029014
60039	pericardium development	0.0036502	0.029014
1782	B cell homeostasis	0.0036502	0.029014
46825	regulation of protein export from nucleus	0.0036502	0.029014
35246	peptidyl-arginine N-methylation	0.0037196	0.029217
70265	necrotic cell death	0.0037196	0.029217
18216	peptidyl-arginine methylation	0.0037196	0.029217
50932	regulation of pigment cell differentiation	0.0037196	0.029217
50901	leukocyte tethering or rolling	0.0037196	0.029217
45410	positive regulation of interleukin-6 biosynthetic process	0.0037196	0.029217
7260	tyrosine phosphorylation of STAT protein	0.0037196	0.029217
8584	male gonad development	0.0037206	0.029217
71478	cellular response to radiation	0.0037206	0.029217
34976	response to endoplasmic reticulum stress	0.00377	0.029486
19229	regulation of vasoconstriction	0.00377	0.029486
32321	positive regulation of Rho GTPase activity	0.00377	0.029486
43901	negative regulation of multi-organism process	0.0037802	0.029517
1776	leukocyte homeostasis	0.0037839	0.029517
50678	regulation of epithelial cell proliferation	0.0038138	0.02971
31396	regulation of protein ubiquitination	0.0038686	0.030097
34762	regulation of transmembrane transport	0.0038863	0.030195
48705	skeletal system morphogenesis	0.0040031	0.031061
8037	cell recognition	0.0041014	0.031782
23057	negative regulation of signaling process	0.0042007	0.032508
51971	positive regulation of transmission of nerve impulse	0.0042644	0.032929
2720	positive regulation of cytokine production involved in immune response	0.0042719	0.032929
30325	adrenal gland development	0.0042719	0.032929
7200	activation of phospholipase C activity by G-protein coupled receptor protein signaling pathway coupled to IP3 second messenger	0.0043219	0.03327
15674	di-, tri-valent inorganic cation transport	0.0043515	0.033455
34329	cell junction assembly	0.0043736	0.03358
6606	protein import into nucleus	0.0044063	0.033743
45732	positive regulation of protein catabolic process	0.0044063	0.033743
1558	regulation of cell growth	0.0044256	0.033847
9306	protein secretion	0.004479	0.03421
70231	T cell apoptosis	0.0045334	0.034447
16601	Rac protein signal transduction	0.0045334	0.034447
10888	negative regulation of lipid storage	0.0045334	0.034447
46621	negative regulation of organ growth	0.0045334	0.034447
5976	polysaccharide metabolic process	0.004579	0.034748
46700	heterocycle catabolic process	0.0046319	0.035104
34765	regulation of ion transmembrane transport	0.0046492	0.03519
43666	regulation of phosphoprotein phosphatase activity	0.0047448	0.035821
48640	negative regulation of developmental growth	0.0047448	0.035821
9991	response to extracellular stimulus	0.0048275	0.036399
7623	circadian rhythm	0.0048709	0.036679
60249	anatomical structure homeostasis	0.004948	0.037212
30217	T cell differentiation	0.0050055	0.037596
21537	telencephalon development	0.0051857	0.038899
10638	positive regulation of organelle organization	0.0051967	0.038932
50727	regulation of inflammatory response	0.005324	0.039835
6259	DNA metabolic process	0.0053487	0.039964
50900	leukocyte migration	0.0053548	0.039964
70936	protein K48-linked ubiquitination	0.0054433	0.040469
34644	cellular response to UV	0.0054433	0.040469
23050	consequence of signal transmission	0.0054433	0.040469
1666	response to hypoxia	0.0055323	0.041027
14070	response to organic cyclic substance	0.0055323	0.041027
51170	nuclear import	0.0055705	0.041258
10639	negative regulation of organelle organization	0.0056169	0.041549
22403	cell cycle phase	0.0056903	0.042039
55065	metal ion homeostasis	0.0057435	0.04236
51569	regulation of histone H3-K4 methylation	0.0057626	0.04236
1953	negative regulation of cell-matrix adhesion	0.0057626	0.04236
7589	body fluid secretion	0.0057626	0.04236
51896	regulation of protein kinase B signaling cascade	0.0057924	0.042526
14066	regulation of phosphoinositide 3-kinase cascade	0.0059254	0.043448
8629	induction of apoptosis by intracellular signals	0.0059427	0.043466
9749	response to glucose stimulus	0.0059427	0.043466
45619	regulation of lymphocyte differentiation	0.0060332	0.044073
6874	cellular calcium ion homeostasis	0.0060578	0.044198
45786	negative regulation of cell cycle	0.0060774	0.044242
7212	dopamine receptor signaling pathway	0.0060789	0.044242
35313	wound healing, spreading of epidermal cells	0.006209	0.04458
60396	growth hormone receptor signaling pathway	0.006209	0.04458
60009	Sertoli cell development	0.006209	0.04458
71378	cellular response to growth hormone stimulus	0.006209	0.04458
1553	luteinization	0.006209	0.04458
10819	regulation of T cell chemotaxis	0.006209	0.04458
10820	positive regulation of T cell chemotaxis	0.006209	0.04458
50746	regulation of lipoprotein metabolic process	0.006209	0.04458
21892	cerebral cortex GABAergic interneuron differentiation	0.006209	0.04458
32490	detection of molecule of bacterial origin	0.006209	0.04458
7442	hindgut morphogenesis	0.006209	0.04458
6403	RNA localization	0.0062397	0.044691
32320	positive regulation of Ras GTPase activity	0.0062397	0.044691
42476	odontogenesis	0.0062923	0.044958
6022	aminoglycan metabolic process	0.0062923	0.044958
30278	regulation of ossification	0.006381	0.045537
46890	regulation of lipid biosynthetic process	0.006449	0.045966
3085	negative regulation of systemic arterial blood pressure	0.006522	0.046429
60402	calcium ion transport into cytosol	0.0065605	0.046534
48538	thymus development	0.0065605	0.046534
6921	cellular component disassembly involved in apoptosis	0.0065605	0.046534
1503	ossification	0.0065689	0.046537
21543	pallium development	0.0065832	0.046583
34637	cellular carbohydrate biosynthetic process	0.0066865	0.047257
60613	fat pad development	0.0067834	0.047427
60385	axonogenesis involved in innervation	0.0067834	0.047427
71321	cellular response to cGMP	0.0067834	0.047427
51932	synaptic transmission, GABAergic	0.0067834	0.047427
10891	negative regulation of sequestering of triglyceride	0.0067834	0.047427
19919	peptidyl-arginine methylation, to asymmetrical-dimethyl arginine	0.0067834	0.047427
34259	negative regulation of Rho GTPase activity	0.0067834	0.047427
34643	mitochondrion localization, microtubule-mediated	0.0067834	0.047427
47497	mitochondrion transport along microtubule	0.0067834	0.047427
14068	positive regulation of phosphoinositide 3-kinase cascade	0.0068784	0.047977
32092	positive regulation of protein binding	0.0068784	0.047977
31346	positive regulation of cell projection organization	0.0070927	0.049413
8361	regulation of cell size	0.0071186	0.049535
