# Supplementary material for: Microbial-Host Co-metabolites Are Prodromal Markers Predicting Phenotypic Heterogeneity in Behavior, Obesity, and Impaired Glucose Tolerance
Source: Cell Rep. 2017 Jul 5;20(1):136–48. doi: 10.1016/j.celrep.2017.06.039 (PMC5507771; doi:10.1016/j.celrep.2017.06.039)
Supplement: Table S4. Distribution of TMAO-Correlated Genes in Relevant KEGG Pathways, Related to Figure 4 [file mmc5.xlsx]

## Sheet: TMAO Genes in Key KEGG Pathways
Glycolysis / Gluconeogenesis
ID	Symbol	Name	Correlation	P.value
1442798_x_at	Hk3	hexokinase 3	0.729412	0.00134308
1421259_at	Pklr	pyruvate kinase liver and red blood cell	-0.655882	0.00580074
1453541_at	Pfkl	phosphofructokinase, liver, B-type	-0.579412	0.0186625
1460167_at	Aldh7a1	aldehyde dehydrogenase family 7, member A1	-0.538235	0.0314932
1435659_a_at	Tpi1	triosephosphate isomerase 1	0.523529	0.0374126
1438640_x_at	Pgk1	phosphoglycerate kinase 1	0.511765	0.0427234
1415918_a_at	Tpi1	triosephosphate isomerase 1	0.502941	0.0470631
1452583_s_at	Galm	galactose mutarotase	0.5	0.0485803
Citrate cycle (TCA cycle)
ID	Symbol	Name	Correlation	P.value
1427441_a_at	Suclg2	succinate-Coenzyme A ligase, GDP-forming, beta subunit	-0.570588	0.0209907
1449400_at	Csl	citrate synthase like	-0.529412	0.034952
1451274_at	Ogdh	oxoglutarate (alpha-ketoglutarate) dehydrogenase (lipoamide)	-0.511765	0.0427234
1422433_s_at	Idh1	isocitrate dehydrogenase 1 (NADP+), soluble	0.508824	0.0441352
Pyruvate metabolism
ID	Symbol	Name	Correlation	P.value
1427052_at	Acacb	acetyl-Coenzyme A carboxylase beta	-0.702941	0.00238695
1421259_at	Pklr	pyruvate kinase liver and red blood cell	-0.655882	0.00580074
1424172_at	Hagh	hydroxyacyl glutathione hydrolase	-0.573529	0.020191
1419395_at	Acot12	acyl-CoA thioesterase 12	-0.555882	0.0253622
1460167_at	Aldh7a1	aldehyde dehydrogenase family 7, member A1	-0.538235	0.0314932
1424109_a_at	Glo1	glyoxalase 1	-0.514706	0.0413458
Propanoate metabolism
ID	Symbol	Name	Correlation	P.value
1427052_at	Acacb	acetyl-Coenzyme A carboxylase beta	-0.702941	0.00238695
1449964_a_at	Mlycd	malonyl-CoA decarboxylase	-0.664706	0.00496739
1427441_a_at	Suclg2	succinate-Coenzyme A ligase, GDP-forming, beta subunit	-0.570588	0.0209907
1433855_at	Abat	4-aminobutyrate aminotransferase	0.564706	0.0226632
1460167_at	Aldh7a1	aldehyde dehydrogenase family 7, member A1	-0.538235	0.0314932
Fatty acid biosynthesis
ID	Symbol	Name	Correlation	P.value
1427052_at	Acacb	acetyl-Coenzyme A carboxylase beta	-0.702941	0.00238695
Fatty acid elongation
ID	Symbol	Name	Correlation	P.value
1416444_at	Elovl2	elongation of very long chain fatty acids (FEN1/Elo2, SUR4/Elo3, yeast)-like 2	0.573529	0.020191
1420722_at	Elovl3	elongation of very long chain fatty acids (FEN1/Elo2, SUR4/Elo3, yeast)-like 3	0.570588	0.0209907
1429681_a_at	Tecr	trans-2,3-enoyl-CoA reductase	0.538235	0.0314932
Fatty acid metabolism
ID	Symbol	Name	Correlation	P.value
1418321_at	Eci1	enoyl-Coenzyme A delta isomerase 1	-0.682353	0.00358797
1460167_at	Aldh7a1	aldehyde dehydrogenase family 7, member A1	-0.538235	0.0314932
1460409_at	Cpt1a	carnitine palmitoyltransferase 1a, liver	0.526471	0.0361665
1434866_x_at	Cpt1a	carnitine palmitoyltransferase 1a, liver	0.520588	0.0386909
1437031_at	Acsl6	acyl-CoA synthetase long-chain family member 6	-0.514706	0.0413458
1455446_x_at	Acadsb	acyl-Coenzyme A dehydrogenase, short/branched chain	-0.511765	0.0427234
Protein export
ID	Symbol	Name	Correlation	P.value
1448242_at	Sec61a1	Sec61 alpha 1 subunit (S. cerevisiae)	-0.75	0.000819764
1416064_a_at	Hspa5	heat shock protein 5	-0.647059	0.00674208
1416220_at	Spcs1	signal peptidase complex subunit 1 homolog (S. cerevisiae)	0.641176	0.00743442
1427464_s_at	Hspa5	heat shock protein 5	-0.635294	0.00818206
1451175_at	Spcs3	signal peptidase complex subunit 3 homolog (S. cerevisiae)	-0.602941	0.0134241
1423670_a_at	Srpr	signal recognition particle receptor ('docking protein')	-0.573529	0.020191
1449944_a_at	Sec61a2	Sec61, alpha subunit 2 (S. cerevisiae)	-0.526471	0.0361665
1423215_at	Spcs2	signal peptidase complex subunit 2 homolog (S. cerevisiae)	-0.517647	0.0400018
Ubiquitin-mediated proteolysis
ID	Symbol	Name	Correlation	P.value
1436254_at	Ube2f	ubiquitin-conjugating enzyme E2F (putative)	0.688235	0.00320391
1428791_at	Ube2h	ubiquitin-conjugating enzyme E2H	-0.685294	0.00339156
1417032_at	Ube2g2	ubiquitin-conjugating enzyme E2G 2	-0.667647	0.00471198
1427032_at	Herc4	hect domain and RLD 4	-0.661765	0.00523375
1437033_a_at	Skp2	S-phase kinase-associated protein 2 (p45)	0.655882	0.00580074
1417186_at	Ube2k	ubiquitin-conjugating enzyme E2K	0.641176	0.00743442
1424949_at	Huwe1	HECT, UBA and WWE domain containing 1	0.635294	0.00818206
1437304_at	Cblb	Casitas B-lineage lymphoma b	-0.623529	0.00985565
1457499_at	Wwp2	WW domain containing E3 ubiquitin protein ligase 2	-0.617647	0.010788
1426881_at	Ube3c	ubiquitin protein ligase E3C	-0.614706	0.0112795
1418632_at	Ube2h	ubiquitin-conjugating enzyme E2H	-0.611765	0.0117884
1443540_at	Map3k1	mitogen-activated protein kinase kinase kinase 1	0.602941	0.0134241
1460247_a_at	Skp2	S-phase kinase-associated protein 2 (p45)	0.588235	0.0165397
1425278_at	Ube4a	ubiquitination factor E4A, UFD2 homolog (S. cerevisiae)	-0.582353	0.0179327
1452779_at	Ube2ql1	ubiquitin-conjugating enzyme E2Q family-like 1	-0.582353	0.0179327
1426970_a_at	Uba7	ubiquitin-like modifier activating enzyme 7	0.564706	0.0226632
1432426_a_at	Ube2f	ubiquitin-conjugating enzyme E2F (putative)	-0.564706	0.0226632
1435350_at	Traf6	TNF receptor-associated factor 6	-0.558824	0.0244365
1444774_at	Det1	de-etiolated homolog 1 (Arabidopsis)	-0.558824	0.0244365
1450859_s_at	Ube2d3	ubiquitin-conjugating enzyme E2D 3	-0.555882	0.0253622
1415707_at	Anapc2	anaphase promoting complex subunit 2	0.555882	0.0253622
1459212_at	Anapc11	anaphase promoting complex subunit 11	0.55	0.027294
1433590_at	Herc3	hect domain and RLD 3	0.547059	0.0283011
1424986_s_at	Fbxw7	F-box and WD-40 domain protein 7	-0.547059	0.0283011
1418854_at	Birc2	baculoviral IAP repeat-containing 2	-0.544118	0.0293363
1423269_a_at	Nedd4l	neural precursor cell expressed, developmentally down-regulated gene 4-like	0.532353	0.0337686
1420755_a_at	Park2	Parkinson disease (autosomal recessive, juvenile) 2, parkin	0.517647	0.0400018
1444460_at	Ube2r2	ubiquitin-conjugating enzyme E2R 2	0.514706	0.0413458
1454739_at	Cdc27	cell division cycle 27	0.514706	0.0413458
1418631_at	Ube2h	ubiquitin-conjugating enzyme E2H	-0.511765	0.0427234
1424850_at	Map3k1	mitogen-activated protein kinase kinase kinase 1	0.505882	0.0455816
1418598_at	Ubox5	U box domain containing 5	-0.505882	0.0455816
Proteasome
ID	Symbol	Name	Correlation	P value
1416979_at	Pomp	proteasome maturation protein	0.632353	0.008578
1448206_at	Psma2	proteasome (prosome, macropain) subunit, alpha type 2	0.6	0.014007
1450696_at	Psmb9	proteasome (prosome, macropain) subunit, beta type 9 (large multifunctional peptidase 2)	0.567647	0.021815
1432820_at	Psmd7	proteasome (prosome, macropain) 26S subunit, non-ATPase, 7	-0.54706	0.028301
1426823_s_at	Psme4	proteasome (prosome, macropain) activator subunit 4	0.541176	0.0304
1417189_at	Psme2	proteasome (prosome, macropain) 28 subunit, beta	0.523529	0.037413
Protein processing the endoplasmic reticulum
ID	Symbol	Name	Correlation	P.value
1448353_x_at	Rpn1	ribophorin I	-0.782353	0.000341221
1448657_a_at	Dnajb2	DnaJ (Hsp40) homolog, subfamily B, member 2	-0.773529	0.000439356
1452671_s_at	Lman1	lectin, mannose-binding, 1	-0.767647	0.000516884
1448242_at	Sec61a1	Sec61 alpha 1 subunit (S. cerevisiae)	-0.75	0.000819764
1416894_at	Hspbp1	HSPA (heat shock 70kDa) binding protein, cytoplasmic cochaperone 1	-0.702941	0.00238695
1424368_s_at	Ubqln1	ubiquilin 1	-0.676471	0.00400825
1448704_s_at	Vimp	VCP-interacting membrane protein	-0.670588	0.00446721
1417032_at	Ube2g2	ubiquitin-conjugating enzyme E2G 2	-0.667647	0.00471198
1416364_at	Hsp90ab1	heat shock protein 90 alpha (cytosolic), class B member 1	-0.658824	0.00551142
1416064_a_at	Hspa5	heat shock protein 5	-0.647059	0.00674208
1416470_a_at	Rpn1	ribophorin I	-0.644118	0.00708152
1421876_at	Mapk9	mitogen-activated protein kinase 9	0.644118	0.00708152
1451922_at	Lman1l	lectin, mannose-binding 1 like	0.635294	0.00818206
1427464_s_at	Hspa5	heat shock protein 5	-0.635294	0.00818206
1415787_at	Ganab	alpha glucosidase 2 alpha neutral subunit	-0.626471	0.00941398
1421032_a_at	Dnajb12	DnaJ (Hsp40) homolog, subfamily B, member 12	-0.608824	0.0123152
1434369_a_at	Cryab	crystallin, alpha B	0.605882	0.0128603
1419163_s_at	Dnajc3	DnaJ (Hsp40) homolog, subfamily C, member 3	-0.594118	0.0152324
1416059_at	Sec23b	SEC23B (S. cerevisiae)	-0.588235	0.0165397
1438121_at	Sec24a	Sec24 related gene family, member A (S. cerevisiae)	-0.567647	0.0218146
1452095_a_at	Vimp	VCP-interacting membrane protein	-0.564706	0.0226632
1423082_at	Derl1	Der1-like domain family, member 1	-0.561765	0.023537
1433563_s_at	Derl1	Der1-like domain family, member 1	-0.555882	0.0253622
1450859_s_at	Ube2d3	ubiquitin-conjugating enzyme E2D 3	-0.555882	0.0253622
1420623_x_at	Hspa8	heat shock protein 8	-0.55	0.027294
1451049_at	Bcap31	B cell receptor associated protein 31	0.544118	0.0293363
1448185_at	Herpud1	homocysteine-inducible, endoplasmic reticulum stress-inducible, ubiquitin-like domain member 1	-0.538235	0.0314932
1451449_at	Erlec1	endoplasmic reticulum lectin 1	0.532353	0.0337686
1437697_at	Rad23a	RAD23a homolog (S. cerevisiae)	-0.529412	0.034952
1457687_at	Bcl2	B cell leukemia/lymphoma 2	-0.529412	0.034952
1449944_a_at	Sec61a2	Sec61, alpha subunit 2 (S. cerevisiae)	-0.526471	0.0361665
1420755_a_at	Park2	Parkinson disease (autosomal recessive, juvenile) 2, parkin	0.517647	0.0400018
1417173_at	Atf6b	activating transcription factor 6 beta	-0.517647	0.0400018
1435709_at	Ssr4	signal sequence receptor, delta	-0.514706	0.0413458
1422489_at	Mogs	mannosyl-oligosaccharide glucosidase	-0.505882	0.0455816
1415693_at	Derl1	Der1-like domain family, member 1	-0.502941	0.0470631
Insulin signalling
ID	Symbol	Name	Correlation	P.value
1442798_x_at	Hk3	hexokinase 3	0.729412	0.00134308
1417563_at	Eif4ebp1	eukaryotic translation initiation factor 4E binding protein 1	-0.723529	0.00153448
1427052_at	Acacb	acetyl-Coenzyme A carboxylase beta	-0.702941	0.00238695
1456482_at	Pik3r3	phosphatidylinositol 3 kinase, regulatory subunit, polypeptide 3 (p55)	0.702941	0.00238695
1450718_at	Sh2b2	SH2B adaptor protein 2	-0.673529	0.00423274
1421259_at	Pklr	pyruvate kinase liver and red blood cell	-0.655882	0.00580074
1422315_x_at	Phkg1	phosphorylase kinase gamma 1	-0.647059	0.00674208
1421876_at	Mapk9	mitogen-activated protein kinase 9	0.644118	0.00708152
1436590_at	Ppp1r3b	protein phosphatase 1, regulatory (inhibitor) subunit 3B	0.641176	0.00743442
1444480_at	Prkag3	protein kinase, AMP-activated, gamma 3 non-catatlytic subunit	0.623529	0.00985565
1437304_at	Cblb	Casitas B-lineage lymphoma b	-0.623529	0.00985565
1452922_at	Ppp1r3d	protein phosphatase 1, regulatory subunit 3D	0.594118	0.0152324
1454902_at	Prkcz	protein kinase C, zeta	-0.585294	0.0172253
1438682_at	Pik3r1	phosphatidylinositol 3-kinase, regulatory subunit, polypeptide 1 (p85 alpha)	-0.570588	0.0209907
1425164_a_at	Phkg1	phosphorylase kinase gamma 1	-0.564706	0.0226632
1425515_at	Pik3r1	phosphatidylinositol 3-kinase, regulatory subunit, polypeptide 1 (p85 alpha)	-0.555882	0.0253622
1435480_at	Braf	Braf transforming gene	0.555882	0.0253622
1438670_at	Ptpn1	protein tyrosine phosphatase, non-receptor type 1	-0.541176	0.0304002
1453389_a_at	Sh2b2	SH2B adaptor protein 2	-0.541176	0.0304002
1438470_at	Socs2	suppressor of cytokine signaling 2	-0.511765	0.0427234
1434439_at	Gsk3b	glycogen synthase kinase 3 beta	0.505882	0.0455816
Adipocytokine signaling pathway
ID	Symbol	Name	Correlation	P.value
1427052_at	Acacb	acetyl-Coenzyme A carboxylase beta	-0.702941	0.00238695
1422582_at	Lep	leptin	0.647059	0.00674208
1421876_at	Mapk9	mitogen-activated protein kinase 9	0.644118	0.00708152
1454773_at	Rxra	retinoid X receptor alpha	-0.638235	0.00780114
1454690_at	Ikbkg	inhibitor of kappaB kinase gamma	0.629412	0.00898809
1444480_at	Prkag3	protein kinase, AMP-activated, gamma 3 non-catatlytic subunit	0.623529	0.00985565
1421266_s_at	Nfkbib	nuclear factor of kappa light polypeptide gene enhancer in B cells inhibitor, beta	-0.582353	0.0179327
1460700_at	Stat3	signal transducer and activator of transcription 3	-0.579412	0.0186625
1450884_at	Cd36	CD36 antigen	0.561765	0.023537
1460409_at	Cpt1a	carnitine palmitoyltransferase 1a, liver	0.526471	0.0361665
1434329_s_at	Adipor2	adiponectin receptor 2	-0.526471	0.0361665
1434866_x_at	Cpt1a	carnitine palmitoyltransferase 1a, liver	0.520588	0.0386909
1437031_at	Acsl6	acyl-CoA synthetase long-chain family member 6	-0.514706	0.0413458
1435646_at	Ikbkg	inhibitor of kappaB kinase gamma	0.502941	0.0470631
